# Supplementary material for: What makes a pair bond in a Neotropical primate: female and male contributions
Source: R Soc Open Sci. 2020 Jan 15;7(1):191489. doi: 10.1098/rsos.191489 (PMC7029894; doi:10.1098/rsos.191489)
Supplement: Dataset [file rsos191489supp1.xlsx]

## Sheet: Sheet1
group_ID	group_size	carry_infant	animal_ID	date	time	focal_N	duration	activity	partner1	partner2	partner3	distance_mate	cl_neigh1	cl_neigh2	cl_neigh3	distance_cl_neigh	approches/leaves	food_type	plant_N	rain
1	4	no	male1	2017-06-14	6:15:00	1	967	DC	sub1	juv1_1	#N/A	10+	sub1	juv1_1	#N/A	con	#N/A	#N/A	#N/A	38.85
1	4	no	male1	2017-06-14	6:31:07	1	127	DC	sub1	juv1_1	#N/A	5	sub1	juv1_1	#N/A	con	fem1 A	#N/A	#N/A	38.85
1	4	no	male1	2017-06-14	6:33:14	1	3115	DC	fem1	sub1	juv1_1	con	fem1	#N/A	#N/A	#N/A	#N/A	#N/A	#N/A	38.85
1	4	no	male1	2017-06-14	07:25:09	1	473	DC	fem1	sub1	juv1_1	con	fem1	#N/A	#N/A	#N/A	#N/A	#N/A	#N/A	38.85
1	4	no	male1	2017-06-14	7:33:02	1	176	D	#N/A	#N/A	#N/A	10+	#N/A	#N/A	#N/A	#N/A	#N/A	#N/A	#N/A	38.85
1	4	no	male1	2017-06-14	7:35:58	1	80	L	#N/A	#N/A	#N/A	10+	#N/A	#N/A	#N/A	#N/A	#N/A	#N/A	#N/A	38.85
1	4	no	male1	2017-06-14	07:37:18	1	113	F	#N/A	#N/A	#N/A	10+	#N/A	#N/A	#N/A	#N/A	#N/A	#N/A	#N/A	38.85
1	4	no	male1	2017-06-14	7:39:11	1	114	C	#N/A	#N/A	#N/A	10+	#N/A	#N/A	#N/A	#N/A	#N/A	fruits	#N/A	38.85
1	4	no	male1	2017-06-14	07:41:05	#N/A	#N/A	#N/A	#N/A	#N/A	#N/A	#N/A	#N/A	#N/A	#N/A	#N/A	#N/A	#N/A	#N/A	38.85
1	4	no	fem1	2017-06-14	8:05:50	2	72	L	#N/A	#N/A	#N/A	10+	#N/A	#N/A	#N/A	#N/A	#N/A	#N/A	#N/A	38.85
1	4	no	fem1	2017-06-14	08:07:02	2	131	D	#N/A	#N/A	#N/A	5	#N/A	#N/A	#N/A	#N/A	#N/A	#N/A	#N/A	38.85
1	4	no	fem1	2017-06-14	08:09:13	2	92	D	#N/A	#N/A	#N/A	5	#N/A	#N/A	#N/A	#N/A	#N/A	#N/A	#N/A	38.85
1	4	no	fem1	2017-06-14	8:10:45	2	33	L	#N/A	#N/A	#N/A	5	#N/A	#N/A	#N/A	#N/A	#N/A	#N/A	#N/A	38.85
1	4	no	fem1	2017-06-14	08:11:18	2	165	D	#N/A	#N/A	#N/A	5	#N/A	#N/A	#N/A	#N/A	#N/A	#N/A	#N/A	38.85
1	4	no	fem1	2017-06-14	8:14:03	2	113	D	#N/A	#N/A	#N/A	10	#N/A	#N/A	#N/A	#N/A	#N/A	#N/A	#N/A	38.85
1	4	no	fem1	2017-06-14	8:15:56	2	217	L	#N/A	#N/A	#N/A	10	#N/A	#N/A	#N/A	#N/A	#N/A	#N/A	#N/A	38.85
1	4	no	fem1	2017-06-14	8:19:33	2	268	L	#N/A	#N/A	#N/A	10+	#N/A	#N/A	#N/A	#N/A	#N/A	#N/A	#N/A	38.85
1	4	no	fem1	2017-06-14	8:24:01	2	183	C	#N/A	#N/A	#N/A	1	#N/A	#N/A	#N/A	#N/A	#N/A	fruits	#N/A	38.85
1	4	no	fem1	2017-06-14	8:27:04	2	131	F	#N/A	#N/A	#N/A	1	#N/A	#N/A	#N/A	#N/A	#N/A	#N/A	#N/A	38.85
1	4	no	fem1	2017-06-14	08:29:15	#N/A	#N/A	#N/A	#N/A	#N/A	#N/A	#N/A	#N/A	#N/A	#N/A	#N/A	#N/A	#N/A	#N/A	38.85
1	4	no	fem1	2017-06-14	9:18:00	3	298	D	#N/A	#N/A	#N/A	10+	#N/A	#N/A	#N/A	#N/A	#N/A	#N/A	#N/A	38.85
1	4	no	fem1	2017-06-14	9:22:58	3	184	L	#N/A	#N/A	#N/A	10+	#N/A	#N/A	#N/A	#N/A	#N/A	#N/A	#N/A	38.85
1	4	no	fem1	2017-06-14	9:26:02	3	114	D	#N/A	#N/A	#N/A	10+	#N/A	#N/A	#N/A	#N/A	#N/A	#N/A	#N/A	38.85
1	4	no	fem1	2017-06-14	9:27:56	3	15	L	#N/A	#N/A	#N/A	10+	#N/A	#N/A	#N/A	#N/A	#N/A	#N/A	#N/A	38.85
1	4	no	fem1	2017-06-14	9:28:11	3	98	D	#N/A	#N/A	#N/A	10+	#N/A	#N/A	#N/A	#N/A	#N/A	#N/A	#N/A	38.85
1	4	no	fem1	2017-06-14	9:29:49	3	132	L	#N/A	#N/A	#N/A	10+	#N/A	#N/A	#N/A	#N/A	#N/A	#N/A	#N/A	38.85
1	4	no	fem1	2017-06-14	09:32:01	#N/A	#N/A	#N/A	#N/A	#N/A	#N/A	#N/A	#N/A	#N/A	#N/A	#N/A	#N/A	#N/A	#N/A	38.85
1	4	no	male1	2017-06-14	09:54:06	4	57	D	#N/A	#N/A	#N/A	10+	#N/A	#N/A	#N/A	#N/A	#N/A	#N/A	#N/A	38.85
1	4	no	male1	2017-06-14	9:55:03	4	7	L	#N/A	#N/A	#N/A	#N/A	#N/A	#N/A	#N/A	#N/A	#N/A	#N/A	#N/A	38.85
1	4	no	male1	2017-06-14	9:55:10	4	67	C	#N/A	#N/A	#N/A	#N/A	#N/A	#N/A	#N/A	#N/A	#N/A	fruits	#N/A	38.85
1	4	no	male1	2017-06-14	09:56:17	4	97	F	#N/A	#N/A	#N/A	#N/A	#N/A	#N/A	#N/A	#N/A	#N/A	fruits	#N/A	38.85
1	4	no	male1	2017-06-14	9:57:54	4	15	L	#N/A	#N/A	#N/A	#N/A	#N/A	#N/A	#N/A	#N/A	#N/A	#N/A	#N/A	38.85
1	4	no	male1	2017-06-14	09:58:09	4	63	C	#N/A	#N/A	#N/A	#N/A	#N/A	#N/A	#N/A	#N/A	#N/A	arthropods	#N/A	38.85
1	4	no	male1	2017-06-14	09:59:12	4	1385	D	#N/A	#N/A	#N/A	10+	#N/A	#N/A	#N/A	#N/A	#N/A	#N/A	#N/A	38.85
1	4	no	male1	2017-06-14	10:22:17	4	229	L	#N/A	#N/A	#N/A	#N/A	#N/A	#N/A	#N/A	#N/A	#N/A	#N/A	#N/A	38.85
1	4	no	male1	2017-06-14	10:26:06	4	365	D	#N/A	#N/A	#N/A	#N/A	#N/A	#N/A	#N/A	#N/A	#N/A	#N/A	#N/A	38.85
1	4	no	male1	2017-06-14	10:32:11	4	226	F	#N/A	#N/A	#N/A	#N/A	#N/A	#N/A	#N/A	#N/A	#N/A	#N/A	#N/A	38.85
1	4	no	male1	2017-06-14	10:35:57	4	72	L	#N/A	#N/A	#N/A	#N/A	#N/A	#N/A	#N/A	#N/A	#N/A	#N/A	#N/A	38.85
1	4	no	male1	2017-06-14	10:37:09	4	45	F	#N/A	#N/A	#N/A	#N/A	#N/A	#N/A	#N/A	#N/A	#N/A	#N/A	#N/A	38.85
1	4	no	male1	2017-06-14	10:37:54	4	130	L	#N/A	#N/A	#N/A	#N/A	#N/A	#N/A	#N/A	#N/A	#N/A	#N/A	#N/A	38.85
1	4	no	male1	2017-06-14	10:40:04	#N/A	#N/A	#N/A	#N/A	#N/A	#N/A	#N/A	#N/A	#N/A	#N/A	#N/A	#N/A	#N/A	#N/A	38.85
1	4	no	male1	2017-06-15	6:36:00	5	122	C	#N/A	#N/A	#N/A	10	juv1_1	#N/A	#N/A	con	#N/A	fruits	#N/A	38.85
1	4	no	male1	2017-06-15	06:38:02	5	173	C	#N/A	#N/A	#N/A	10	#N/A	#N/A	#N/A	#N/A	#N/A	fruits	#N/A	38.85
1	4	no	male1	2017-06-15	6:40:55	5	12	L	#N/A	#N/A	#N/A	10	#N/A	#N/A	#N/A	#N/A	#N/A	#N/A	#N/A	38.85
1	4	no	male1	2017-06-15	06:41:07	5	162	C	#N/A	#N/A	#N/A	10	#N/A	#N/A	#N/A	#N/A	#N/A	fruits	#N/A	38.85
1	4	no	male1	2017-06-15	6:43:49	5	12	L	#N/A	#N/A	#N/A	10	#N/A	#N/A	#N/A	#N/A	#N/A	#N/A	#N/A	38.85
1	4	no	male1	2017-06-15	06:44:01	5	291	DC	juv1_1	#N/A	#N/A	10	juv1_1	#N/A	#N/A	con	#N/A	#N/A	#N/A	38.85
1	4	no	male1	2017-06-15	6:48:52	5	68	L	#N/A	#N/A	#N/A	10	#N/A	#N/A	#N/A	#N/A	#N/A	#N/A	#N/A	38.85
1	4	no	male1	2017-06-15	06:50:00	5	116	D	#N/A	#N/A	#N/A	10+	#N/A	#N/A	#N/A	#N/A	#N/A	#N/A	#N/A	38.85
1	4	no	male1	2017-06-15	6:51:56	5	137	L	#N/A	#N/A	#N/A	10+	#N/A	#N/A	#N/A	#N/A	#N/A	#N/A	#N/A	38.85
1	4	no	male1	2017-06-15	06:54:13	5	115	L	#N/A	#N/A	#N/A	#N/A	#N/A	#N/A	#N/A	#N/A	#N/A	#N/A	#N/A	38.85
1	4	no	male1	2017-06-15	06:56:08	5	60	FV	#N/A	#N/A	#N/A	#N/A	#N/A	#N/A	#N/A	#N/A	#N/A	#N/A	#N/A	38.85
1	4	no	male1	2017-06-15	06:57:08	5	55	L	#N/A	#N/A	#N/A	#N/A	#N/A	#N/A	#N/A	#N/A	#N/A	#N/A	#N/A	38.85
1	4	no	male1	2017-06-15	06:58:03	5	117	L	#N/A	#N/A	#N/A	#N/A	#N/A	#N/A	#N/A	#N/A	#N/A	#N/A	#N/A	38.85
1	4	no	male1	2017-06-15	7:00:00	#N/A	#N/A	#N/A	#N/A	#N/A	#N/A	#N/A	#N/A	#N/A	#N/A	#N/A	#N/A	#N/A	#N/A	38.85
1	4	no	male1	2017-06-15	07:18:10	6	107	DC	juv1_1	#N/A	#N/A	#N/A	juv1_1	#N/A	#N/A	con	#N/A	#N/A	#N/A	38.85
1	4	no	male1	2017-06-15	7:19:57	6	142	L	#N/A	#N/A	#N/A	#N/A	#N/A	#N/A	#N/A	#N/A	#N/A	#N/A	#N/A	38.85
1	4	no	male1	2017-06-15	07:22:19	6	83	C	#N/A	#N/A	#N/A	#N/A	#N/A	#N/A	#N/A	#N/A	#N/A	leaves	#N/A	38.85
1	4	no	male1	2017-06-15	07:23:42	6	22	F	#N/A	#N/A	#N/A	#N/A	#N/A	#N/A	#N/A	#N/A	#N/A	#N/A	#N/A	38.85
1	4	no	male1	2017-06-15	07:24:04	#N/A	#N/A	#N/A	#N/A	#N/A	#N/A	#N/A	#N/A	#N/A	#N/A	#N/A	#N/A	#N/A	#N/A	38.85
1	4	no	fem1	2017-06-15	07:55:07	7	64	DC	male1	#N/A	#N/A	con	male1	#N/A	#N/A	con	#N/A	#N/A	#N/A	38.85
1	4	no	fem1	2017-06-15	7:56:11	7	433	DC	male1	#N/A	#N/A	con	male1	#N/A	#N/A	con	#N/A	#N/A	#N/A	38.85
1	4	no	fem1	2017-06-15	8:03:24	7	608	DC	male1	#N/A	#N/A	con	male1	#N/A	#N/A	con	#N/A	#N/A	#N/A	38.85
1	4	no	fem1	2017-06-15	8:13:32	7	1830	DC	male1	#N/A	#N/A	con	male1	#N/A	#N/A	con	#N/A	#N/A	#N/A	38.85
1	4	no	fem1	2017-06-15	8:44:02	7	853	DC	male1	#N/A	#N/A	con	male1	#N/A	#N/A	con	#N/A	#N/A	#N/A	38.85
1	4	no	fem1	2017-06-15	08:58:15	#N/A	#N/A	#N/A	#N/A	#N/A	#N/A	#N/A	#N/A	#N/A	#N/A	#N/A	#N/A	#N/A	#N/A	38.85
1	4	no	fem1	2017-06-15	09:16:00	8	178	DC	male1	#N/A	#N/A	con	male1	#N/A	#N/A	con	#N/A	#N/A	#N/A	38.85
1	4	no	fem1	2017-06-15	9:18:58	8	80	L	#N/A	#N/A	#N/A	1	#N/A	#N/A	#N/A	#N/A	fem1 M	#N/A	#N/A	38.85
1	4	no	fem1	2017-06-15	09:20:18	8	233	L	#N/A	#N/A	#N/A	5	#N/A	#N/A	#N/A	#N/A	#N/A	#N/A	#N/A	38.85
1	4	no	fem1	2017-06-15	9:24:11	8	111	D	#N/A	#N/A	#N/A	5	#N/A	#N/A	#N/A	#N/A	#N/A	#N/A	#N/A	38.85
1	4	no	fem1	2017-06-15	9:26:02	8	3	L	#N/A	#N/A	#N/A	10	#N/A	#N/A	#N/A	#N/A	#N/A	#N/A	#N/A	38.85
1	4	no	fem1	2017-06-15	9:26:05	#N/A	#N/A	#N/A	#N/A	#N/A	#N/A	#N/A	#N/A	#N/A	#N/A	#N/A	#N/A	#N/A	#N/A	38.85
1	4	no	fem1	2017-06-15	10:37:10	9	112	C	#N/A	#N/A	#N/A	1	#N/A	#N/A	#N/A	#N/A	#N/A	fruits	1	38.85
1	4	no	fem1	2017-06-15	10:39:02	9	175	C	#N/A	#N/A	#N/A	1	#N/A	#N/A	#N/A	#N/A	#N/A	fruits	1	38.85
1	4	no	fem1	2017-06-15	10:41:57	9	3	L	#N/A	#N/A	#N/A	5	#N/A	#N/A	#N/A	#N/A	#N/A	#N/A	#N/A	38.85
1	4	no	fem1	2017-06-15	10:42:00	9	73	L	#N/A	#N/A	#N/A	5	#N/A	#N/A	#N/A	#N/A	#N/A	#N/A	#N/A	38.85
1	4	no	fem1	2017-06-15	10:43:13	9	53	D	#N/A	#N/A	#N/A	5	#N/A	#N/A	#N/A	#N/A	#N/A	#N/A	#N/A	38.85
1	4	no	fem1	2017-06-15	10:44:06	9	73	L	#N/A	#N/A	#N/A	5	#N/A	#N/A	#N/A	#N/A	#N/A	#N/A	#N/A	38.85
1	4	no	fem1	2017-06-15	10:45:19	9	43	L	#N/A	#N/A	#N/A	5	#N/A	#N/A	#N/A	#N/A	#N/A	#N/A	#N/A	38.85
1	4	no	fem1	2017-06-15	10:46:02	9	205	F	#N/A	#N/A	#N/A	5	#N/A	#N/A	#N/A	#N/A	#N/A	#N/A	#N/A	38.85
1	4	no	fem1	2017-06-15	10:49:27	9	63	D	#N/A	#N/A	#N/A	5	#N/A	#N/A	#N/A	#N/A	#N/A	#N/A	#N/A	38.85
1	4	no	fem1	2017-06-15	10:50:30	9	32	L	#N/A	#N/A	#N/A	5	#N/A	#N/A	#N/A	#N/A	#N/A	#N/A	#N/A	38.85
1	4	no	fem1	2017-06-15	10:51:02	9	71	D	#N/A	#N/A	#N/A	5	#N/A	#N/A	#N/A	#N/A	#N/A	#N/A	#N/A	38.85
1	4	no	fem1	2017-06-15	10:52:13	9	68	C	#N/A	#N/A	#N/A	5	#N/A	#N/A	#N/A	#N/A	#N/A	arthropods	#N/A	38.85
1	4	no	fem1	2017-06-15	10:53:21	9	44	F	#N/A	#N/A	#N/A	5	#N/A	#N/A	#N/A	#N/A	#N/A	#N/A	#N/A	38.85
1	4	no	fem1	2017-06-15	10:54:05	9	73	D	#N/A	#N/A	#N/A	5	#N/A	#N/A	#N/A	#N/A	#N/A	#N/A	#N/A	38.85
1	4	no	fem1	2017-06-15	10:55:18	9	85	C	#N/A	#N/A	#N/A	5	#N/A	#N/A	#N/A	#N/A	#N/A	arthropods	#N/A	38.85
1	4	no	fem1	2017-06-15	10:56:43	9	18	L	#N/A	#N/A	#N/A	5	#N/A	#N/A	#N/A	#N/A	#N/A	#N/A	#N/A	38.85
1	4	no	fem1	2017-06-15	10:57:01	9	358	C	#N/A	#N/A	#N/A	5	#N/A	#N/A	#N/A	#N/A	#N/A	fruits	1	38.85
1	4	no	fem1	2017-06-15	11:02:59	9	123	L	#N/A	#N/A	#N/A	5	#N/A	#N/A	#N/A	#N/A	#N/A	#N/A	#N/A	38.85
1	4	no	fem1	2017-06-15	11:05:02	9	72	F	#N/A	#N/A	#N/A	10	#N/A	#N/A	#N/A	#N/A	#N/A	#N/A	#N/A	38.85
1	4	no	fem1	2017-06-15	11:06:14	9	201	C	#N/A	#N/A	#N/A	10+	#N/A	#N/A	#N/A	#N/A	#N/A	leaves	#N/A	38.85
1	4	no	fem1	2017-06-15	11:09:35	9	34	L	#N/A	#N/A	#N/A	10+	#N/A	#N/A	#N/A	#N/A	#N/A	#N/A	#N/A	38.85
1	4	no	fem1	2017-06-15	11:10:09	9	169	F	#N/A	#N/A	#N/A	10+	#N/A	#N/A	#N/A	#N/A	#N/A	#N/A	#N/A	38.85
1	4	no	fem1	2017-06-15	11:12:58	9	427	L	#N/A	#N/A	#N/A	10	#N/A	#N/A	#N/A	#N/A	#N/A	#N/A	#N/A	38.85
1	4	no	fem1	2017-06-15	11:20:05	9	169	F	#N/A	#N/A	#N/A	#N/A	#N/A	#N/A	#N/A	#N/A	#N/A	leaves	#N/A	38.85
1	4	no	fem1	2017-06-15	11:22:54	9	68	L	#N/A	#N/A	#N/A	#N/A	#N/A	#N/A	#N/A	#N/A	#N/A	#N/A	#N/A	38.85
1	4	no	fem1	2017-06-15	11:24:02	9	75	D	#N/A	#N/A	#N/A	#N/A	#N/A	#N/A	#N/A	#N/A	#N/A	#N/A	#N/A	38.85
1	4	no	fem1	2017-06-15	11:25:17	9	43	L	#N/A	#N/A	#N/A	#N/A	#N/A	#N/A	#N/A	#N/A	#N/A	#N/A	#N/A	38.85
1	4	no	fem1	2017-06-15	11:26:00	#N/A	#N/A	#N/A	#N/A	#N/A	#N/A	#N/A	#N/A	#N/A	#N/A	#N/A	#N/A	#N/A	#N/A	38.85
1	4	no	male1	2017-06-15	12:12:01	10	423	Ga	fem1	#N/A	#N/A	con	fem1	#N/A	#N/A	con	#N/A	#N/A	#N/A	38.85
1	4	no	male1	2017-06-15	12:19:04	10	189	Gp	fem1	#N/A	#N/A	con	fem1	#N/A	#N/A	con	#N/A	#N/A	#N/A	38.85
1	4	no	male1	2017-06-15	12:22:13	10	229	DC	fem1	#N/A	#N/A	con	fem1	#N/A	#N/A	con	#N/A	#N/A	#N/A	38.85
1	4	no	male1	2017-06-15	12:26:02	10	114	D	#N/A	#N/A	#N/A	1	fem1	#N/A	#N/A	1	fem1 M	#N/A	#N/A	38.85
1	4	no	male1	2017-06-15	12:27:56	10	5	L	#N/A	#N/A	#N/A	5	fem1	#N/A	#N/A	5	male1 A	#N/A	#N/A	38.85
1	4	no	male1	2017-06-15	12:28:01	10	232	D	#N/A	#N/A	#N/A	5	#N/A	#N/A	#N/A	#N/A	#N/A	#N/A	#N/A	38.85
1	4	no	male1	2017-06-15	12:31:53	10	9	L	#N/A	#N/A	#N/A	#N/A	#N/A	#N/A	#N/A	#N/A	#N/A	#N/A	#N/A	38.85
1	4	no	male1	2017-06-15	12:32:02	10	168	D	#N/A	#N/A	#N/A	#N/A	#N/A	#N/A	#N/A	#N/A	#N/A	#N/A	#N/A	38.85
1	4	no	male1	2017-06-15	12:34:50	10	13	L	#N/A	#N/A	#N/A	#N/A	#N/A	#N/A	#N/A	#N/A	#N/A	#N/A	#N/A	38.85
1	4	no	male1	2017-06-15	12:35:03	10	59	L	#N/A	#N/A	#N/A	#N/A	#N/A	#N/A	#N/A	#N/A	#N/A	#N/A	#N/A	38.85
1	4	no	male1	2017-06-15	12:36:02	10	234	D	#N/A	#N/A	#N/A	#N/A	#N/A	#N/A	#N/A	#N/A	#N/A	#N/A	#N/A	38.85
1	4	no	male1	2017-06-15	12:39:56	10	8	L	#N/A	#N/A	#N/A	#N/A	#N/A	#N/A	#N/A	#N/A	#N/A	#N/A	#N/A	38.85
1	4	no	male1	2017-06-15	12:40:04	10	167	D	#N/A	#N/A	#N/A	#N/A	#N/A	#N/A	#N/A	#N/A	#N/A	#N/A	#N/A	38.85
1	4	no	male1	2017-06-15	12:42:51	10	10	L	#N/A	#N/A	#N/A	#N/A	#N/A	#N/A	#N/A	#N/A	#N/A	#N/A	#N/A	38.85
1	4	no	male1	2017-06-15	12:43:01	10	11	C	#N/A	#N/A	#N/A	5	#N/A	#N/A	#N/A	#N/A	#N/A	leaves	#N/A	38.85
1	4	no	male1	2017-06-15	12:43:12	#N/A	#N/A	#N/A	#N/A	#N/A	#N/A	#N/A	#N/A	#N/A	#N/A	#N/A	#N/A	#N/A	#N/A	38.85
1	4	no	male1	2017-06-16	06:44:00	11	484	DC	fem1	juv1_1	#N/A	con	fem1	juv1_1	#N/A	con	#N/A	#N/A	#N/A	38.85
1	4	no	male1	2017-06-16	06:52:04	11	5931	DC	male1	sub1	juv1_1	con	fem1	#N/A	#N/A	#N/A	#N/A	#N/A	#N/A	38.85
1	4	no	male1	2017-06-16	08:30:55	11	69	L	#N/A	#N/A	#N/A	1	#N/A	#N/A	#N/A	#N/A	#N/A	#N/A	#N/A	38.85
1	4	no	male1	2017-06-16	08:32:04	11	119	D	#N/A	#N/A	#N/A	5	#N/A	#N/A	#N/A	#N/A	#N/A	#N/A	#N/A	38.85
1	4	no	male1	2017-06-16	08:34:03	#N/A	#N/A	#N/A	#N/A	#N/A	#N/A	#N/A	#N/A	#N/A	#N/A	#N/A	#N/A	#N/A	#N/A	38.85
1	4	no	male1	2017-06-16	14:04:01	12	192	C	#N/A	#N/A	#N/A	1	fem1	#N/A	#N/A	1	#N/A	fruits	5	38.85
1	4	no	male1	2017-06-16	14:07:13	12	70	C	#N/A	#N/A	#N/A	1	fem1	#N/A	#N/A	1	#N/A	fruits	5	38.85
1	4	no	male1	2017-06-16	14:08:23	12	151	C	#N/A	#N/A	#N/A	1	fem1	#N/A	#N/A	1	#N/A	fruits	5	38.85
1	4	no	male1	2017-06-16	14:10:54	12	8	L	#N/A	#N/A	#N/A	1	fem1	#N/A	#N/A	1	#N/A	#N/A	#N/A	38.85
1	4	no	male1	2017-06-16	14:11:02	12	1109	C	#N/A	#N/A	#N/A	1	fem1	#N/A	#N/A	1	#N/A	fruits	5	38.85
1	4	no	male1	2017-06-16	14:29:31	12	29	L	#N/A	#N/A	#N/A	5	#N/A	#N/A	#N/A	#N/A	#N/A	#N/A	#N/A	38.85
1	4	no	male1	2017-06-16	14:30:00	#N/A	#N/A	#N/A	#N/A	#N/A	#N/A	#N/A	#N/A	#N/A	#N/A	#N/A	#N/A	#N/A	#N/A	38.85
1	4	no	male1	2017-06-17	06:12:05	13	66	L	#N/A	#N/A	#N/A	10	sub1	#N/A	#N/A	5	#N/A	#N/A	#N/A	38.85
1	4	no	male1	2017-06-17	06:13:11	13	53	F	#N/A	#N/A	#N/A	10	sub1	#N/A	#N/A	5	#N/A	#N/A	#N/A	38.85
1	4	no	male1	2017-06-17	06:14:04	13	170	C	#N/A	#N/A	#N/A	10	#N/A	#N/A	#N/A	#N/A	#N/A	fruits	#N/A	38.85
1	4	no	male1	2017-06-17	6:16:54	13	68	L	#N/A	#N/A	#N/A	10	#N/A	#N/A	#N/A	#N/A	#N/A	#N/A	#N/A	38.85
1	4	no	male1	2017-06-17	06:18:02	13	252	L	#N/A	#N/A	#N/A	5	fem1	#N/A	#N/A	5	#N/A	#N/A	#N/A	38.85
1	4	no	male1	2017-06-17	06:22:14	13	273	C	#N/A	#N/A	#N/A	1	fem1	juv1_1	#N/A	1	#N/A	leaves	#N/A	38.85
1	4	no	male1	2017-06-17	6:26:47	13	16	L	#N/A	#N/A	#N/A	5	fem1	juv1_1	#N/A	5	#N/A	#N/A	#N/A	38.85
1	4	no	male1	2017-06-17	06:27:03	13	114	D	#N/A	#N/A	#N/A	5	fem1	juv1_1	#N/A	5	#N/A	#N/A	#N/A	38.85
1	4	no	male1	2017-06-17	6:28:57	13	82	L	#N/A	#N/A	#N/A	10	juv1_1	#N/A	#N/A	5	#N/A	#N/A	#N/A	38.85
1	4	no	male1	2017-06-17	06:30:19	13	105	L	#N/A	#N/A	#N/A	5	fem1	#N/A	#N/A	5	male1 A	#N/A	#N/A	38.85
1	4	no	male1	2017-06-17	06:32:04	13	109	DC	juv1_1	#N/A	#N/A	10	juv1_1	#N/A	#N/A	con	#N/A	#N/A	#N/A	38.85
1	4	no	male1	2017-06-17	06:33:53	13	17	L	#N/A	#N/A	#N/A	10	juv1_1	#N/A	#N/A	1	#N/A	#N/A	#N/A	38.85
1	4	no	male1	2017-06-17	06:34:10	13	58	L	#N/A	#N/A	#N/A	10	juv1_1	#N/A	#N/A	1	#N/A	#N/A	#N/A	38.85
1	4	no	male1	2017-06-17	06:35:08	13	55	DC	juv1_1	#N/A	#N/A	10	juv1_1	#N/A	#N/A	1	#N/A	#N/A	#N/A	38.85
1	4	no	male1	2017-06-17	06:36:03	13	281	D	#N/A	#N/A	#N/A	10	juv1_1	#N/A	#N/A	5	#N/A	#N/A	#N/A	38.85
1	4	no	male1	2017-06-17	6:40:44	13	17	L	#N/A	#N/A	#N/A	10	juv1_1	#N/A	#N/A	5	#N/A	#N/A	#N/A	38.85
1	4	no	male1	2017-06-17	06:41:01	13	64	D	#N/A	#N/A	#N/A	10	juv1_1	#N/A	#N/A	1	#N/A	#N/A	#N/A	38.85
1	4	no	male1	2017-06-17	06:42:05	13	25	D	#N/A	#N/A	#N/A	10	juv1_1	#N/A	#N/A	1	#N/A	#N/A	#N/A	38.85
1	4	no	male1	2017-06-17	06:42:30	13	64	F	#N/A	#N/A	#N/A	10	juv1_1	#N/A	#N/A	5	#N/A	#N/A	#N/A	38.85
1	4	no	male1	2017-06-17	6:43:34	13	28	L	#N/A	#N/A	#N/A	10	juv1_1	#N/A	#N/A	5	#N/A	#N/A	#N/A	38.85
1	4	no	male1	2017-06-17	06:44:02	13	69	L	#N/A	#N/A	#N/A	10	juv1_1	#N/A	#N/A	5	#N/A	#N/A	#N/A	38.85
1	4	no	male1	2017-06-17	06:45:11	13	733	D	#N/A	#N/A	#N/A	10	juv1_1	#N/A	#N/A	5	#N/A	#N/A	#N/A	38.85
1	4	no	male1	2017-06-17	6:57:24	13	39	call	male1	sub1	juv1_1	#N/A	#N/A	#N/A	#N/A	#N/A	#N/A	#N/A	#N/A	38.85
1	4	no	male1	2017-06-17	06:58:03	13	59	D	#N/A	#N/A	#N/A	#N/A	#N/A	#N/A	#N/A	#N/A	#N/A	#N/A	#N/A	38.85
1	4	no	male1	2017-06-17	06:59:02	13	133	D	#N/A	#N/A	#N/A	#N/A	#N/A	#N/A	#N/A	#N/A	#N/A	#N/A	#N/A	38.85
1	4	no	male1	2017-06-17	07:01:15	13	11	L	#N/A	#N/A	#N/A	5	#N/A	#N/A	#N/A	#N/A	#N/A	#N/A	#N/A	38.85
1	4	no	male1	2017-06-17	07:01:26	#N/A	#N/A	#N/A	#N/A	#N/A	#N/A	#N/A	#N/A	#N/A	#N/A	#N/A	#N/A	#N/A	#N/A	38.85
1	4	no	male1	2017-06-17	9:27:00	14	132	Ga	juv1_1	#N/A	#N/A	#N/A	juv1_1	#N/A	#N/A	con	#N/A	#N/A	#N/A	38.85
1	4	no	male1	2017-06-17	09:29:12	14	51	Gp	juv1_1	#N/A	#N/A	#N/A	juv1_1	#N/A	#N/A	con	#N/A	#N/A	#N/A	38.85
1	4	no	male1	2017-06-17	09:30:03	14	130	Ga	juv1_1	#N/A	#N/A	#N/A	juv1_1	#N/A	#N/A	con	#N/A	#N/A	#N/A	38.85
1	4	no	male1	2017-06-17	09:32:13	14	92	DC	juv1_1	#N/A	#N/A	#N/A	juv1_1	#N/A	#N/A	con	#N/A	#N/A	#N/A	38.85
1	4	no	male1	2017-06-17	9:33:45	14	19	L	#N/A	#N/A	#N/A	#N/A	juv1_1	#N/A	#N/A	con	#N/A	#N/A	#N/A	38.85
1	4	no	male1	2017-06-17	09:34:04	14	118	Ga	juv1_1	#N/A	#N/A	#N/A	juv1_1	#N/A	#N/A	con	#N/A	#N/A	#N/A	38.85
1	4	no	male1	2017-06-17	09:36:02	14	125	Gp	juv1_1	#N/A	#N/A	#N/A	juv1_1	#N/A	#N/A	con	#N/A	#N/A	#N/A	38.85
1	4	no	male1	2017-06-17	09:38:07	14	116	DC	juv1_1	#N/A	#N/A	#N/A	juv1_1	#N/A	#N/A	con	#N/A	#N/A	#N/A	38.85
1	4	no	male1	2017-06-17	09:40:03	14	8	L	#N/A	#N/A	#N/A	#N/A	juv1_1	#N/A	#N/A	con	#N/A	#N/A	#N/A	38.85
1	4	no	male1	2017-06-17	9:40:11	14	51	Gp	juv1_1	#N/A	#N/A	#N/A	juv1_1	#N/A	#N/A	con	#N/A	#N/A	#N/A	38.85
1	4	no	male1	2017-06-17	09:41:02	14	128	DC	juv1_1	#N/A	#N/A	#N/A	juv1_1	#N/A	#N/A	con	#N/A	#N/A	#N/A	38.85
1	4	no	male1	2017-06-17	09:43:10	14	15	Ga	juv1_1	#N/A	#N/A	#N/A	juv1_1	#N/A	#N/A	con	#N/A	#N/A	#N/A	38.85
1	4	no	male1	2017-06-17	09:43:25	#N/A	#N/A	#N/A	#N/A	#N/A	#N/A	#N/A	#N/A	#N/A	#N/A	#N/A	#N/A	#N/A	#N/A	38.85
1	4	no	fem1	2017-06-17	10:22:03	15	252	C	#N/A	#N/A	#N/A	10	sub1	#N/A	#N/A	5	#N/A	fruits	3	38.85
1	4	no	fem1	2017-06-17	10:26:15	15	220	C	#N/A	#N/A	#N/A	10	sub1	#N/A	#N/A	1	#N/A	fruits	3	38.85
1	4	no	fem1	2017-06-17	10:29:55	15	12	L	#N/A	#N/A	#N/A	10	sub1	#N/A	#N/A	5	#N/A	#N/A	#N/A	38.85
1	4	no	fem1	2017-06-17	10:30:07	15	75	L	#N/A	#N/A	#N/A	10	sub1	#N/A	#N/A	5	#N/A	#N/A	#N/A	38.85
1	4	no	fem1	2017-06-17	10:31:22	15	39	F	#N/A	#N/A	#N/A	10	sub1	#N/A	#N/A	5	#N/A	#N/A	#N/A	38.85
1	4	no	fem1	2017-06-17	10:32:01	15	110	D	#N/A	#N/A	#N/A	10	#N/A	#N/A	#N/A	#N/A	#N/A	#N/A	#N/A	38.85
1	4	no	fem1	2017-06-17	10:33:51	15	192	L	#N/A	#N/A	#N/A	10	#N/A	#N/A	#N/A	#N/A	#N/A	#N/A	#N/A	38.85
1	4	no	fem1	2017-06-17	10:37:03	15	350	D	#N/A	#N/A	#N/A	5	#N/A	#N/A	#N/A	#N/A	#N/A	#N/A	#N/A	38.85
1	4	no	fem1	2017-06-17	10:42:53	15	9	L	#N/A	#N/A	#N/A	5	#N/A	#N/A	#N/A	#N/A	#N/A	#N/A	#N/A	38.85
1	4	no	fem1	2017-06-17	10:43:02	15	54	D	#N/A	#N/A	#N/A	5	#N/A	#N/A	#N/A	#N/A	#N/A	#N/A	#N/A	38.85
1	4	no	fem1	2017-06-17	10:43:56	15	15	L	#N/A	#N/A	#N/A	5	#N/A	#N/A	#N/A	#N/A	#N/A	#N/A	#N/A	38.85
1	4	no	fem1	2017-06-17	10:44:11	15	56	L	#N/A	#N/A	#N/A	1	#N/A	#N/A	#N/A	#N/A	#N/A	#N/A	#N/A	38.85
1	4	no	fem1	2017-06-17	10:45:07	15	27	C	#N/A	#N/A	#N/A	1	#N/A	#N/A	#N/A	#N/A	#N/A	fruits	#N/A	38.85
1	4	no	fem1	2017-06-17	10:45:34	#N/A	#N/A	#N/A	#N/A	#N/A	#N/A	#N/A	#N/A	#N/A	#N/A	#N/A	#N/A	#N/A	#N/A	38.85
1	4	no	fem1	2017-06-17	11:13:55	16	67	L	#N/A	#N/A	#N/A	10	sub1	#N/A	#N/A	5	#N/A	#N/A	#N/A	38.85
1	4	no	fem1	2017-06-17	11:15:02	16	67	L	#N/A	#N/A	#N/A	10	sub1	#N/A	#N/A	5	#N/A	#N/A	#N/A	38.85
1	4	no	fem1	2017-06-17	11:16:09	16	100	D	#N/A	#N/A	#N/A	#N/A	sub1	#N/A	#N/A	1	#N/A	#N/A	#N/A	38.85
1	4	no	fem1	2017-06-17	11:17:49	16	79	L	#N/A	#N/A	#N/A	#N/A	sub1	#N/A	#N/A	5	#N/A	#N/A	#N/A	38.85
1	4	no	fem1	2017-06-17	11:19:08	16	65	D	#N/A	#N/A	#N/A	#N/A	sub1	#N/A	#N/A	5	#N/A	#N/A	#N/A	38.85
1	4	no	fem1	2017-06-17	11:20:13	16	172	D	#N/A	#N/A	#N/A	#N/A	#N/A	#N/A	#N/A	#N/A	#N/A	#N/A	#N/A	38.85
1	4	no	fem1	2017-06-17	11:23:05	16	89	L	#N/A	#N/A	#N/A	#N/A	#N/A	#N/A	#N/A	#N/A	#N/A	#N/A	#N/A	38.85
1	4	no	fem1	2017-06-17	11:24:34	16	32	L	#N/A	#N/A	#N/A	10	#N/A	#N/A	#N/A	#N/A	#N/A	#N/A	#N/A	38.85
1	4	no	fem1	2017-06-17	11:25:06	#N/A	#N/A	#N/A	#N/A	#N/A	#N/A	#N/A	#N/A	#N/A	#N/A	#N/A	#N/A	#N/A	#N/A	38.85
1	4	no	fem1	2017-06-17	11:26:30	17	34	L	#N/A	#N/A	#N/A	10	juv1_1	#N/A	#N/A	5	#N/A	#N/A	#N/A	38.85
1	4	no	fem1	2017-06-17	11:27:04	17	69	D	#N/A	#N/A	#N/A	10	juv1_1	#N/A	#N/A	5	#N/A	#N/A	#N/A	38.85
1	4	no	fem1	2017-06-17	11:28:13	17	49	D	#N/A	#N/A	#N/A	10	juv1_1	#N/A	#N/A	5	#N/A	#N/A	#N/A	38.85
1	4	no	fem1	2017-06-17	11:29:02	17	129	L	#N/A	#N/A	#N/A	10	juv1_1	#N/A	#N/A	5	#N/A	#N/A	#N/A	38.85
1	4	no	fem1	2017-06-17	11:31:11	17	81	D	#N/A	#N/A	#N/A	10	juv1_1	#N/A	#N/A	5	#N/A	#N/A	#N/A	38.85
1	4	no	fem1	2017-06-17	11:32:32	17	69	C	#N/A	#N/A	#N/A	10	juv1_1	#N/A	#N/A	5	#N/A	fruits	#N/A	38.85
1	4	no	fem1	2017-06-17	11:33:41	17	14	D	#N/A	#N/A	#N/A	10	juv1_1	#N/A	#N/A	5	#N/A	#N/A	#N/A	38.85
1	4	no	fem1	2017-06-17	11:33:55	#N/A	#N/A	#N/A	#N/A	#N/A	#N/A	#N/A	#N/A	#N/A	#N/A	#N/A	#N/A	#N/A	#N/A	38.85
1	4	no	male1	2017-06-17	13:43:47	18	17	L	#N/A	#N/A	#N/A	#N/A	juv1_1	#N/A	#N/A	5	#N/A	#N/A	#N/A	38.85
1	4	no	male1	2017-06-17	13:44:04	18	126	L	#N/A	#N/A	#N/A	#N/A	juv1_1	#N/A	#N/A	5	#N/A	#N/A	#N/A	38.85
1	4	no	male1	2017-06-17	13:46:10	18	117	C	#N/A	#N/A	#N/A	#N/A	juv1_1	#N/A	#N/A	5	#N/A	leaves	#N/A	38.85
1	4	no	male1	2017-06-17	13:48:07	18	102	F	#N/A	#N/A	#N/A	#N/A	juv1_1	#N/A	#N/A	5	#N/A	#N/A	#N/A	38.85
1	4	no	male1	2017-06-17	13:49:49	18	13	L	#N/A	#N/A	#N/A	#N/A	juv1_1	#N/A	#N/A	5	#N/A	#N/A	#N/A	38.85
1	4	no	male1	2017-06-17	13:50:02	18	8	C	#N/A	#N/A	#N/A	#N/A	juv1_1	#N/A	#N/A	5	#N/A	arthropods	#N/A	38.85
1	4	no	male1	2017-06-17	13:50:10	18	87	D	#N/A	#N/A	#N/A	#N/A	juv1_1	#N/A	#N/A	5	#N/A	#N/A	#N/A	38.85
1	4	no	male1	2017-06-17	13:51:37	18	26	L	#N/A	#N/A	#N/A	#N/A	juv1_1	#N/A	#N/A	5	#N/A	#N/A	#N/A	38.85
1	4	no	male1	2017-06-17	13:52:03	18	118	D	#N/A	#N/A	#N/A	#N/A	juv1_1	#N/A	#N/A	5	#N/A	#N/A	#N/A	38.85
1	4	no	male1	2017-06-17	13:54:01	18	127	D	#N/A	#N/A	#N/A	#N/A	juv1_1	#N/A	#N/A	5	#N/A	#N/A	#N/A	38.85
1	4	no	male1	2017-06-17	13:56:08	#N/A	#N/A	#N/A	#N/A	#N/A	#N/A	#N/A	#N/A	#N/A	#N/A	#N/A	#N/A	#N/A	#N/A	38.85
1	4	no	fem1	2017-06-17	14:22:00	19	296	D	#N/A	#N/A	#N/A	10	#N/A	#N/A	#N/A	#N/A	#N/A	#N/A	#N/A	38.85
1	4	no	fem1	2017-06-17	14:26:56	19	21	L	#N/A	#N/A	#N/A	1	male1	#N/A	#N/A	#N/A	#N/A	#N/A	#N/A	38.85
1	4	no	fem1	2017-06-17	14:27:17	19	183	D	#N/A	#N/A	#N/A	5	#N/A	#N/A	#N/A	#N/A	#N/A	#N/A	#N/A	38.85
1	4	no	fem1	2017-06-17	14:30:20	19	93	D	#N/A	#N/A	#N/A	#N/A	#N/A	#N/A	#N/A	#N/A	#N/A	#N/A	#N/A	38.85
1	4	no	fem1	2017-06-17	14:31:53	19	31	L	#N/A	#N/A	#N/A	1	#N/A	#N/A	#N/A	#N/A	#N/A	#N/A	#N/A	38.85
1	4	no	fem1	2017-06-17	14:32:24	19	30	D	#N/A	#N/A	#N/A	#N/A	#N/A	#N/A	#N/A	#N/A	#N/A	#N/A	#N/A	38.85
1	4	no	fem1	2017-06-17	14:32:54	19	47	C	#N/A	#N/A	#N/A	#N/A	#N/A	#N/A	#N/A	#N/A	#N/A	leaves	#N/A	38.85
1	4	no	fem1	2017-06-17	14:33:41	19	22	L	#N/A	#N/A	#N/A	#N/A	#N/A	#N/A	#N/A	#N/A	#N/A	#N/A	#N/A	38.85
1	4	no	fem1	2017-06-17	14:34:03	19	116	D	#N/A	#N/A	#N/A	#N/A	#N/A	#N/A	#N/A	#N/A	male1 A	#N/A	#N/A	38.85
1	4	no	fem1	2017-06-17	14:35:59	19	123	L	#N/A	#N/A	#N/A	5	male1	#N/A	#N/A	5	male1 A	#N/A	#N/A	38.85
1	4	no	fem1	2017-06-17	14:38:02	19	8	C	#N/A	#N/A	#N/A	5	male1	#N/A	#N/A	5	#N/A	fruits	12	38.85
1	4	no	fem1	2017-06-17	14:38:10	#N/A	#N/A	#N/A	#N/A	#N/A	#N/A	#N/A	#N/A	#N/A	#N/A	#N/A	#N/A	#N/A	#N/A	38.85
1	4	no	fem1	2017-06-19	8:51:00	20	63	C	#N/A	#N/A	#N/A	#N/A	#N/A	#N/A	#N/A	#N/A	#N/A	arthropods	#N/A	38.85
1	4	no	fem1	2017-06-19	8:52:03	20	160	D	#N/A	#N/A	#N/A	#N/A	#N/A	#N/A	#N/A	#N/A	#N/A	#N/A	#N/A	38.85
1	4	no	fem1	2017-06-19	8:54:43	20	33	F	#N/A	#N/A	#N/A	#N/A	#N/A	#N/A	#N/A	#N/A	#N/A	#N/A	#N/A	38.85
1	4	no	fem1	2017-06-19	08:55:16	20	41	D	#N/A	#N/A	#N/A	#N/A	#N/A	#N/A	#N/A	#N/A	#N/A	#N/A	#N/A	38.85
1	4	no	fem1	2017-06-19	8:55:57	20	65	L	#N/A	#N/A	#N/A	#N/A	#N/A	#N/A	#N/A	#N/A	#N/A	#N/A	#N/A	38.85
1	4	no	fem1	2017-06-19	8:57:02	20	190	D	#N/A	#N/A	#N/A	5	male1	#N/A	#N/A	5	#N/A	#N/A	#N/A	38.85
1	4	no	fem1	2017-06-19	09:00:12	20	78	D	#N/A	#N/A	#N/A	5	juv1_1	#N/A	#N/A	5	#N/A	#N/A	#N/A	38.85
1	4	no	fem1	2017-06-19	9:01:30	20	51	L	#N/A	#N/A	#N/A	10	juv1_1	#N/A	#N/A	5	#N/A	#N/A	#N/A	38.85
1	4	no	fem1	2017-06-19	9:02:21	20	82	D	#N/A	#N/A	#N/A	10	juv1_1	#N/A	#N/A	5	#N/A	#N/A	#N/A	38.85
1	4	no	fem1	2017-06-19	9:03:43	20	144	D	#N/A	#N/A	#N/A	5	male1	#N/A	#N/A	5	#N/A	#N/A	#N/A	38.85
1	4	no	fem1	2017-06-19	9:06:07	20	53	C	#N/A	#N/A	#N/A	5	male1	#N/A	#N/A	1	#N/A	leaves	#N/A	38.85
1	4	no	fem1	2017-06-19	9:07:00	20	2	L	#N/A	#N/A	#N/A	1	male1	#N/A	#N/A	1	fem1 A	#N/A	#N/A	38.85
1	4	no	fem1	2017-06-19	9:07:02	#N/A	#N/A	#N/A	#N/A	#N/A	#N/A	#N/A	#N/A	#N/A	#N/A	#N/A	#N/A	#N/A	#N/A	38.85
1	4	no	male1	2017-06-19	09:13:45	21	78	L	#N/A	#N/A	#N/A	5	fem1	#N/A	#N/A	5	#N/A	#N/A	#N/A	38.85
1	4	no	male1	2017-06-19	09:15:03	21	61	L	#N/A	#N/A	#N/A	5	fem1	#N/A	#N/A	5	#N/A	#N/A	#N/A	38.85
1	4	no	male1	2017-06-19	9:16:04	21	65	F	#N/A	#N/A	#N/A	5	fem1	#N/A	#N/A	5	#N/A	#N/A	#N/A	38.85
1	4	no	male1	2017-06-19	09:17:09	21	62	C	#N/A	#N/A	#N/A	1	fem1	#N/A	#N/A	1	#N/A	fruits	15	38.85
1	4	no	male1	2017-06-19	09:18:11	21	131	D	#N/A	#N/A	#N/A	1	fem1	#N/A	#N/A	1	#N/A	#N/A	#N/A	38.85
1	4	no	male1	2017-06-19	09:20:22	21	281	C	#N/A	#N/A	#N/A	1	fem1	#N/A	#N/A	1	#N/A	fruits	15	38.85
1	4	no	male1	2017-06-19	09:25:03	21	9	L	#N/A	#N/A	#N/A	5	fem1	#N/A	#N/A	5	fem1 A	#N/A	#N/A	38.85
1	4	no	male1	2017-06-19	09:25:12	#N/A	#N/A	#N/A	#N/A	#N/A	#N/A	#N/A	#N/A	#N/A	#N/A	#N/A	#N/A	#N/A	#N/A	38.85
1	4	no	fem1	2017-06-19	09:55:30	22	34	L	#N/A	#N/A	#N/A	10	#N/A	#N/A	#N/A	#N/A	#N/A	#N/A	#N/A	38.85
1	4	no	fem1	2017-06-19	09:56:04	22	239	D	#N/A	#N/A	#N/A	10	#N/A	#N/A	#N/A	#N/A	#N/A	#N/A	#N/A	38.85
1	4	no	fem1	2017-06-19	10:00:03	22	71	L	#N/A	#N/A	#N/A	10	#N/A	#N/A	#N/A	#N/A	#N/A	#N/A	#N/A	38.85
1	4	no	fem1	2017-06-19	10:01:14	22	114	D	#N/A	#N/A	#N/A	10	#N/A	#N/A	#N/A	#N/A	#N/A	#N/A	#N/A	38.85
1	4	no	fem1	2017-06-19	10:03:08	22	12	L	#N/A	#N/A	#N/A	10	#N/A	#N/A	#N/A	#N/A	#N/A	#N/A	#N/A	38.85
1	4	no	fem1	2017-06-19	10:03:20	22	42	D	#N/A	#N/A	#N/A	10	#N/A	#N/A	#N/A	#N/A	#N/A	#N/A	#N/A	38.85
1	4	no	fem1	2017-06-19	10:04:02	22	63	C	#N/A	#N/A	#N/A	10	#N/A	#N/A	#N/A	#N/A	#N/A	arthropods	#N/A	38.85
1	4	no	fem1	2017-06-19	10:05:05	22	133	F	#N/A	#N/A	#N/A	10	#N/A	#N/A	#N/A	#N/A	#N/A	#N/A	#N/A	38.85
1	4	no	fem1	2017-06-19	10:07:18	22	163	D	#N/A	#N/A	#N/A	10	#N/A	#N/A	#N/A	#N/A	#N/A	#N/A	#N/A	38.85
1	4	no	fem1	2017-06-19	10:10:01	22	11	L	#N/A	#N/A	#N/A	10	#N/A	#N/A	#N/A	#N/A	#N/A	#N/A	#N/A	38.85
1	4	no	fem1	2017-06-19	10:10:12	22	112	D	#N/A	#N/A	#N/A	10	#N/A	#N/A	#N/A	#N/A	#N/A	#N/A	#N/A	38.85
1	4	no	fem1	2017-06-19	10:12:04	22	97	C	#N/A	#N/A	#N/A	10	#N/A	#N/A	#N/A	#N/A	#N/A	arthropods	#N/A	38.85
1	4	no	fem1	2017-06-19	10:13:41	22	21	L	#N/A	#N/A	#N/A	10	#N/A	#N/A	#N/A	#N/A	#N/A	#N/A	#N/A	38.85
1	4	no	fem1	2017-06-19	10:14:02	22	161	F	#N/A	#N/A	#N/A	10	#N/A	#N/A	#N/A	#N/A	#N/A	#N/A	#N/A	38.85
1	4	no	fem1	2017-06-19	10:16:43	22	19	L	#N/A	#N/A	#N/A	10	#N/A	#N/A	#N/A	#N/A	#N/A	#N/A	#N/A	38.85
1	4	no	fem1	2017-06-19	10:17:02	22	377	D	#N/A	#N/A	#N/A	10	#N/A	#N/A	#N/A	#N/A	#N/A	#N/A	#N/A	38.85
1	4	no	fem1	2017-06-19	10:23:19	22	59	F	#N/A	#N/A	#N/A	10	#N/A	#N/A	#N/A	#N/A	#N/A	#N/A	#N/A	38.85
1	4	no	fem1	2017-06-19	10:24:18	22	73	D	#N/A	#N/A	#N/A	10	#N/A	#N/A	#N/A	#N/A	#N/A	#N/A	#N/A	38.85
1	4	no	fem1	2017-06-19	10:25:31	22	54	F	#N/A	#N/A	#N/A	10	#N/A	#N/A	#N/A	#N/A	#N/A	#N/A	#N/A	38.85
1	4	no	fem1	2017-06-19	10:26:25	22	39	C	#N/A	#N/A	#N/A	10	#N/A	#N/A	#N/A	#N/A	#N/A	arthropods	#N/A	38.85
1	4	no	fem1	2017-06-19	10:27:04	22	41	D	#N/A	#N/A	#N/A	10+	#N/A	#N/A	#N/A	#N/A	#N/A	#N/A	#N/A	38.85
1	4	no	fem1	2017-06-19	10:27:45	22	22	L	#N/A	#N/A	#N/A	10+	#N/A	#N/A	#N/A	#N/A	#N/A	#N/A	#N/A	38.85
1	4	no	fem1	2017-06-19	10:28:07	22	153	D	#N/A	#N/A	#N/A	10+	#N/A	#N/A	#N/A	#N/A	#N/A	#N/A	#N/A	38.85
1	4	no	fem1	2017-06-19	10:30:40	22	31	L	#N/A	#N/A	#N/A	10+	#N/A	#N/A	#N/A	#N/A	#N/A	#N/A	#N/A	38.85
1	4	no	fem1	2017-06-19	10:31:11	22	62	D	#N/A	#N/A	#N/A	10+	#N/A	#N/A	#N/A	#N/A	#N/A	#N/A	#N/A	38.85
1	4	no	fem1	2017-06-19	10:32:13	22	50	F	#N/A	#N/A	#N/A	10+	#N/A	#N/A	#N/A	#N/A	#N/A	#N/A	#N/A	38.85
1	4	no	fem1	2017-06-19	10:33:03	22	12	L	#N/A	#N/A	#N/A	10+	#N/A	#N/A	#N/A	#N/A	#N/A	#N/A	#N/A	38.85
1	4	no	fem1	2017-06-19	10:33:15	22	112	D	#N/A	#N/A	#N/A	10+	#N/A	#N/A	#N/A	#N/A	#N/A	#N/A	#N/A	38.85
1	4	no	fem1	2017-06-19	10:35:07	22	21	L	#N/A	#N/A	#N/A	10+	#N/A	#N/A	#N/A	#N/A	#N/A	#N/A	#N/A	38.85
1	4	no	fem1	2017-06-19	10:35:28	#N/A	#N/A	#N/A	#N/A	#N/A	#N/A	#N/A	#N/A	#N/A	#N/A	#N/A	#N/A	#N/A	#N/A	38.85
1	4	no	male1	2017-06-19	10:41:11	23	104	D	#N/A	#N/A	#N/A	10+	sub1	juv1_1	#N/A	5	#N/A	#N/A	#N/A	38.85
1	4	no	male1	2017-06-19	10:42:55	23	9	L	#N/A	#N/A	#N/A	10+	sub1	juv1_1	#N/A	5	#N/A	#N/A	#N/A	38.85
1	4	no	male1	2017-06-19	10:43:04	23	56	D	#N/A	#N/A	#N/A	10+	sub1	juv1_1	#N/A	5	#N/A	#N/A	#N/A	38.85
1	4	no	male1	2017-06-19	10:44:00	23	13	D	#N/A	#N/A	#N/A	10	sub1	juv1_1	#N/A	5	#N/A	#N/A	#N/A	38.85
1	4	no	male1	2017-06-19	10:44:13	23	97	F	#N/A	#N/A	#N/A	10	sub1	juv1_1	#N/A	5	#N/A	#N/A	#N/A	38.85
1	4	no	male1	2017-06-19	10:45:50	23	12	L	#N/A	#N/A	#N/A	5	sub1	juv1_1	#N/A	5	#N/A	#N/A	#N/A	38.85
1	4	no	male1	2017-06-19	10:46:02	23	66	L	#N/A	#N/A	#N/A	5	sub1	juv1_1	#N/A	10	#N/A	#N/A	#N/A	38.85
1	4	no	male1	2017-06-19	10:47:08	23	100	DC	sub1	juv1_1	#N/A	5	sub1	juv1_1	#N/A	con	#N/A	#N/A	#N/A	38.85
1	4	no	male1	2017-06-19	10:48:48	23	133	L	#N/A	#N/A	#N/A	#N/A	sub1	juv1_1	#N/A	5	#N/A	#N/A	#N/A	38.85
1	4	no	male1	2017-06-19	10:51:01	23	31	L	#N/A	#N/A	#N/A	#N/A	sub1	juv1_1	#N/A	5	#N/A	#N/A	#N/A	38.85
1	4	no	male1	2017-06-19	10:51:32	23	36	L	#N/A	#N/A	#N/A	1	sub1	juv1_1	#N/A	1	#N/A	#N/A	#N/A	38.85
1	4	no	male1	2017-06-19	10:52:08	23	6	C	#N/A	#N/A	#N/A	1	sub1	juv1_1	#N/A	1	#N/A	fruits	17	38.85
1	4	no	male1	2017-06-19	10:52:14	#N/A	#N/A	#N/A	#N/A	#N/A	#N/A	#N/A	#N/A	#N/A	#N/A	#N/A	#N/A	#N/A	#N/A	38.85
1	4	no	male1	2017-06-19	11:58:00	24	137	D	#N/A	#N/A	#N/A	5	#N/A	#N/A	#N/A	#N/A	#N/A	#N/A	#N/A	38.85
1	4	no	male1	2017-06-19	12:00:17	24	48	L	#N/A	#N/A	#N/A	5	#N/A	#N/A	#N/A	#N/A	#N/A	#N/A	#N/A	38.85
1	4	no	male1	2017-06-19	12:01:05	24	132	D	#N/A	#N/A	#N/A	5	#N/A	#N/A	#N/A	#N/A	#N/A	#N/A	#N/A	38.85
1	4	no	male1	2017-06-19	12:03:17	24	44	F	#N/A	#N/A	#N/A	5	#N/A	#N/A	#N/A	#N/A	#N/A	#N/A	#N/A	38.85
1	4	no	male1	2017-06-19	12:04:01	24	113	D	#N/A	#N/A	#N/A	5	#N/A	#N/A	#N/A	#N/A	#N/A	#N/A	#N/A	38.85
1	4	no	male1	2017-06-19	12:05:54	24	169	D	#N/A	#N/A	#N/A	#N/A	sub1	#N/A	#N/A	5	#N/A	#N/A	#N/A	38.85
1	4	no	male1	2017-06-19	12:08:43	24	18	L	#N/A	#N/A	#N/A	#N/A	juv1_1	#N/A	#N/A	5	#N/A	#N/A	#N/A	38.85
1	4	no	male1	2017-06-19	12:09:01	24	73	L	#N/A	#N/A	#N/A	#N/A	juv1_1	#N/A	#N/A	5	#N/A	#N/A	#N/A	38.85
1	4	no	male1	2017-06-19	12:10:14	24	12	L	#N/A	#N/A	#N/A	5	fem1	#N/A	#N/A	5	fem2 A	#N/A	#N/A	38.85
1	4	no	male1	2017-06-19	12:10:26	24	95	L	#N/A	#N/A	#N/A	1	fem1	#N/A	#N/A	1	#N/A	#N/A	#N/A	38.85
1	4	no	male1	2017-06-19	12:12:01	24	54	D	#N/A	#N/A	#N/A	1	fem1	#N/A	#N/A	1	#N/A	#N/A	#N/A	38.85
1	4	no	male1	2017-06-19	12:12:55	24	6	L	#N/A	#N/A	#N/A	1	fem1	#N/A	#N/A	1	#N/A	#N/A	#N/A	38.85
1	4	no	male1	2017-06-19	12:13:01	24	65	D	#N/A	#N/A	#N/A	5	fem1	#N/A	#N/A	5	#N/A	#N/A	#N/A	38.85
1	4	no	male1	2017-06-19	12:14:06	24	10	D	#N/A	#N/A	#N/A	5	fem1	#N/A	#N/A	5	fem1 M	#N/A	#N/A	38.85
1	4	no	male1	2017-06-19	12:14:16	#N/A	#N/A	#N/A	#N/A	#N/A	#N/A	#N/A	#N/A	#N/A	#N/A	#N/A	#N/A	#N/A	#N/A	38.85
1	4	no	fem1	2017-06-19	12:44:12	25	49	L	#N/A	#N/A	#N/A	5	male1	#N/A	#N/A	5	fem1 A	#N/A	#N/A	38.85
1	4	no	fem1	2017-06-19	12:45:01	25	71	D	#N/A	#N/A	#N/A	5	male1	#N/A	#N/A	5	#N/A	#N/A	#N/A	38.85
1	4	no	fem1	2017-06-19	12:46:12	25	38	D	#N/A	#N/A	#N/A	5	sub1	#N/A	#N/A	5	#N/A	#N/A	#N/A	38.85
1	4	no	fem1	2017-06-19	12:46:50	25	11	L	#N/A	#N/A	#N/A	5	#N/A	#N/A	#N/A	#N/A	fem1 A	#N/A	#N/A	38.85
1	4	no	fem1	2017-06-19	12:47:01	25	121	L	#N/A	#N/A	#N/A	1	juv1_1	#N/A	#N/A	1	#N/A	#N/A	#N/A	38.85
1	4	no	fem1	2017-06-19	12:49:02	25	3	L	#N/A	#N/A	#N/A	1	male1	#N/A	#N/A	1	male1 A	#N/A	#N/A	38.85
1	4	no	fem1	2017-06-19	12:49:05	#N/A	#N/A	#N/A	#N/A	#N/A	#N/A	#N/A	#N/A	#N/A	#N/A	#N/A	#N/A	#N/A	#N/A	38.85
1	4	no	fem1	2017-06-19	13:51:02	26	71	D	#N/A	#N/A	#N/A	10+	#N/A	#N/A	#N/A	#N/A	#N/A	#N/A	#N/A	38.85
1	4	no	fem1	2017-06-19	13:52:13	26	136	C	#N/A	#N/A	#N/A	10+	#N/A	#N/A	#N/A	#N/A	#N/A	arthropods	#N/A	38.85
1	4	no	fem1	2017-06-19	13:54:29	26	149	D	#N/A	#N/A	#N/A	10+	#N/A	#N/A	#N/A	#N/A	#N/A	#N/A	#N/A	38.85
1	4	no	fem1	2017-06-19	13:56:58	26	124	L	#N/A	#N/A	#N/A	10+	#N/A	#N/A	#N/A	#N/A	#N/A	#N/A	#N/A	38.85
1	4	no	fem1	2017-06-19	13:59:02	26	75	F	#N/A	#N/A	#N/A	10+	#N/A	#N/A	#N/A	#N/A	#N/A	#N/A	#N/A	38.85
1	4	no	fem1	2017-06-19	14:00:17	26	48	F	#N/A	#N/A	#N/A	#N/A	#N/A	#N/A	#N/A	#N/A	#N/A	#N/A	#N/A	38.85
1	4	no	fem1	2017-06-19	14:01:05	26	76	D	#N/A	#N/A	#N/A	#N/A	#N/A	#N/A	#N/A	#N/A	#N/A	#N/A	#N/A	38.85
1	4	no	fem1	2017-06-19	14:02:21	26	76	C	#N/A	#N/A	#N/A	#N/A	#N/A	#N/A	#N/A	#N/A	#N/A	arthropods	#N/A	38.85
1	4	no	fem1	2017-06-19	14:03:37	26	26	F	#N/A	#N/A	#N/A	#N/A	#N/A	#N/A	#N/A	#N/A	#N/A	#N/A	#N/A	38.85
1	4	no	fem1	2017-06-19	14:04:03	26	319	C	#N/A	#N/A	#N/A	#N/A	#N/A	#N/A	#N/A	#N/A	#N/A	arthropods	#N/A	38.85
1	4	no	fem1	2017-06-19	14:09:22	26	107	F	#N/A	#N/A	#N/A	#N/A	#N/A	#N/A	#N/A	#N/A	#N/A	#N/A	#N/A	38.85
1	4	no	fem1	2017-06-19	14:11:09	26	53	D	#N/A	#N/A	#N/A	#N/A	#N/A	#N/A	#N/A	#N/A	#N/A	#N/A	#N/A	38.85
1	4	no	fem1	2017-06-19	14:12:02	26	8	L	#N/A	#N/A	#N/A	#N/A	#N/A	#N/A	#N/A	#N/A	#N/A	#N/A	#N/A	38.85
1	4	no	fem1	2017-06-19	14:12:10	#N/A	#N/A	#N/A	#N/A	#N/A	#N/A	#N/A	#N/A	#N/A	#N/A	#N/A	#N/A	#N/A	#N/A	38.85
1	4	no	male1	2017-06-19	14:23:25	27	95	L	#N/A	#N/A	#N/A	5	juv1_1	#N/A	#N/A	1	#N/A	#N/A	#N/A	38.85
1	4	no	male1	2017-06-19	14:25:00	27	64	DC	male1	#N/A	#N/A	5	juv1_1	#N/A	#N/A	con	fem1 A	#N/A	#N/A	38.85
1	4	no	male1	2017-06-19	14:26:04	27	117	C	#N/A	#N/A	#N/A	5	juv1_1	#N/A	#N/A	1	#N/A	fruits	19	38.85
1	4	no	male1	2017-06-19	14:28:01	27	87	C	#N/A	#N/A	#N/A	5	juv1_1	#N/A	#N/A	1	#N/A	fruits	19	38.85
1	4	no	male1	2017-06-19	14:29:28	27	95	F	#N/A	#N/A	#N/A	5	juv1_1	#N/A	#N/A	1	#N/A	#N/A	#N/A	38.85
1	4	no	male1	2017-06-19	14:31:03	27	122	D	#N/A	#N/A	#N/A	5	juv1_1	#N/A	#N/A	1	#N/A	#N/A	#N/A	38.85
1	4	no	male1	2017-06-19	14:33:05	27	146	F	#N/A	#N/A	#N/A	5	fem1	#N/A	#N/A	#N/A	#N/A	fruits	19	38.85
1	4	no	male1	2017-06-19	14:35:31	27	33	C	#N/A	#N/A	#N/A	1	fem1	#N/A	#N/A	1	#N/A	fruits	19	38.85
1	4	no	male1	2017-06-19	14:36:04	27	94	F	#N/A	#N/A	#N/A	1	fem1	#N/A	#N/A	1	#N/A	#N/A	#N/A	38.85
1	4	no	male1	2017-06-19	14:37:38	27	7	L	#N/A	#N/A	#N/A	5	fem1	juv1_1	#N/A	5	#N/A	#N/A	#N/A	38.85
1	4	no	male1	2017-06-19	14:37:45	27	17	L	#N/A	#N/A	#N/A	5	fem1	juv1_1	#N/A	5	#N/A	#N/A	#N/A	38.85
1	4	no	male1	2017-06-19	14:38:02	27	59	F	#N/A	#N/A	#N/A	5	fem1	juv1_1	#N/A	5	#N/A	#N/A	#N/A	38.85
1	4	no	male1	2017-06-19	14:39:01	27	197	D	#N/A	#N/A	#N/A	5	fem1	juv1_1	#N/A	5	#N/A	#N/A	#N/A	38.85
1	4	no	male1	2017-06-19	14:42:18	27	46	L	#N/A	#N/A	#N/A	5	fem1	juv1_1	#N/A	5	#N/A	#N/A	#N/A	38.85
1	4	no	male1	2017-06-19	14:43:04	#N/A	#N/A	#N/A	#N/A	#N/A	#N/A	#N/A	#N/A	#N/A	#N/A	#N/A	#N/A	#N/A	#N/A	38.85
1	4	no	male1	2017-06-19	15:30:00	28	115	D	#N/A	#N/A	#N/A	#N/A	#N/A	#N/A	#N/A	#N/A	#N/A	#N/A	#N/A	38.85
1	4	no	male1	2017-06-19	15:31:55	28	6	L	#N/A	#N/A	#N/A	#N/A	#N/A	#N/A	#N/A	#N/A	#N/A	#N/A	#N/A	38.85
1	4	no	male1	2017-06-19	15:32:01	28	121	D	#N/A	#N/A	#N/A	#N/A	#N/A	#N/A	#N/A	#N/A	#N/A	#N/A	#N/A	38.85
1	4	no	male1	2017-06-19	15:34:02	28	39	L	#N/A	#N/A	#N/A	#N/A	juv1_1	#N/A	#N/A	5	#N/A	#N/A	#N/A	38.85
1	4	no	male1	2017-06-19	15:34:41	28	63	D	#N/A	#N/A	#N/A	#N/A	juv1_1	#N/A	#N/A	5	#N/A	#N/A	#N/A	38.85
1	4	no	male1	2017-06-19	15:35:44	28	24	L	#N/A	#N/A	#N/A	#N/A	juv1_1	#N/A	#N/A	5	#N/A	#N/A	#N/A	38.85
1	4	no	male1	2017-06-19	15:36:08	28	63	D	#N/A	#N/A	#N/A	#N/A	juv1_1	#N/A	#N/A	5	#N/A	#N/A	#N/A	38.85
1	4	no	male1	2017-06-19	15:37:11	28	49	D	#N/A	#N/A	#N/A	#N/A	juv1_1	#N/A	#N/A	1	#N/A	#N/A	#N/A	38.85
1	4	no	male1	2017-06-19	15:38:00	28	63	D	#N/A	#N/A	#N/A	#N/A	juv1_1	#N/A	#N/A	5	#N/A	#N/A	#N/A	38.85
1	4	no	male1	2017-06-19	15:39:03	#N/A	#N/A	#N/A	#N/A	#N/A	#N/A	#N/A	#N/A	#N/A	#N/A	#N/A	#N/A	#N/A	#N/A	38.85
1	4	no	fem1	2017-06-19	15:53:00	29	112	D	#N/A	#N/A	#N/A	5	male1	juv1_1	#N/A	5	#N/A	#N/A	#N/A	38.85
1	4	no	fem1	2017-06-19	15:54:52	29	70	L	#N/A	#N/A	#N/A	5	male1	juv1_1	#N/A	5	#N/A	#N/A	#N/A	38.85
1	4	no	fem1	2017-06-19	15:56:02	29	154	D	#N/A	#N/A	#N/A	5	male1	juv1_1	#N/A	5	#N/A	#N/A	#N/A	38.85
1	4	no	fem1	2017-06-19	15:58:36	29	85	L	#N/A	#N/A	#N/A	5	male1	#N/A	#N/A	5	fem1 A	#N/A	#N/A	38.85
1	4	no	fem1	2017-06-19	16:00:01	29	129	F	#N/A	#N/A	#N/A	#N/A	#N/A	#N/A	#N/A	#N/A	#N/A	#N/A	#N/A	38.85
1	4	no	fem1	2017-06-19	16:02:10	29	353	D	#N/A	#N/A	#N/A	5	male1	#N/A	#N/A	5	#N/A	#N/A	#N/A	38.85
1	4	no	fem1	2017-06-19	16:08:03	29	128	D	#N/A	#N/A	#N/A	5	juv1_1	#N/A	#N/A	5	#N/A	#N/A	#N/A	38.85
1	4	no	fem1	2017-06-19	16:10:11	29	51	F	#N/A	#N/A	#N/A	5	juv1_1	#N/A	#N/A	5	#N/A	#N/A	#N/A	38.85
1	4	no	fem1	2017-06-19	16:11:02	29	70	C	#N/A	#N/A	#N/A	5	juv1_1	#N/A	#N/A	5	#N/A	arthropods	#N/A	38.85
1	4	no	fem1	2017-06-19	16:12:12	29	3	L	#N/A	#N/A	#N/A	#N/A	#N/A	#N/A	#N/A	#N/A	#N/A	#N/A	#N/A	38.85
1	4	no	fem1	2017-06-19	16:12:15	29	88	D	#N/A	#N/A	#N/A	#N/A	#N/A	#N/A	#N/A	#N/A	#N/A	#N/A	#N/A	38.85
1	4	no	fem1	2017-06-19	16:13:43	29	72	L	#N/A	#N/A	#N/A	1	male1	#N/A	#N/A	1	fem1 A	#N/A	#N/A	38.85
1	4	no	fem1	2017-06-19	16:14:55	29	72	L	#N/A	#N/A	#N/A	1	male1	#N/A	#N/A	1	#N/A	#N/A	#N/A	38.85
1	4	no	fem1	2017-06-19	16:16:07	29	111	D	#N/A	#N/A	#N/A	5	#N/A	#N/A	#N/A	#N/A	#N/A	#N/A	#N/A	38.85
1	4	no	fem1	2017-06-19	16:17:58	29	6	L	#N/A	#N/A	#N/A	5	male1	#N/A	#N/A	5	male1 A	#N/A	#N/A	38.85
1	4	no	fem1	2017-06-19	16:18:04	#N/A	#N/A	#N/A	#N/A	#N/A	#N/A	#N/A	#N/A	#N/A	#N/A	#N/A	#N/A	#N/A	#N/A	38.85
1	4	no	male1	2017-06-20	7:42:00	30	109	D	#N/A	#N/A	#N/A	10	#N/A	#N/A	#N/A	#N/A	#N/A	#N/A	#N/A	38.85
1	4	no	male1	2017-06-20	7:43:49	30	74	L	#N/A	#N/A	#N/A	10	#N/A	#N/A	#N/A	#N/A	#N/A	#N/A	#N/A	38.85
1	4	no	male1	2017-06-20	07:45:03	30	238	C	#N/A	#N/A	#N/A	10	sub1	#N/A	#N/A	5	#N/A	leaves	18	38.85
1	4	no	male1	2017-06-20	07:49:01	30	137	F	#N/A	#N/A	#N/A	10	#N/A	#N/A	#N/A	#N/A	#N/A	#N/A	#N/A	38.85
1	4	no	male1	2017-06-20	07:51:18	30	46	C	#N/A	#N/A	#N/A	10	#N/A	#N/A	#N/A	#N/A	#N/A	leaves	18	38.85
1	4	no	male1	2017-06-20	07:52:04	#N/A	#N/A	#N/A	#N/A	#N/A	#N/A	#N/A	#N/A	#N/A	#N/A	#N/A	#N/A	#N/A	#N/A	38.85
1	4	no	fem1	2017-06-20	8:23:00	31	245	D	#N/A	#N/A	#N/A	#N/A	#N/A	#N/A	#N/A	#N/A	#N/A	#N/A	#N/A	38.85
1	4	no	fem1	2017-06-20	08:27:05	31	99	F	#N/A	#N/A	#N/A	#N/A	#N/A	#N/A	#N/A	#N/A	#N/A	arthropods	#N/A	38.85
1	4	no	fem1	2017-06-20	8:28:44	31	48	L	#N/A	#N/A	#N/A	#N/A	#N/A	#N/A	#N/A	#N/A	#N/A	#N/A	#N/A	38.85
1	4	no	fem1	2017-06-20	08:29:32	31	331	D	#N/A	#N/A	#N/A	#N/A	#N/A	#N/A	#N/A	#N/A	#N/A	#N/A	#N/A	38.85
1	4	no	fem1	2017-06-20	8:35:03	31	62	C	#N/A	#N/A	#N/A	#N/A	#N/A	#N/A	#N/A	#N/A	#N/A	arthropods	#N/A	38.85
1	4	no	fem1	2017-06-20	8:36:05	31	10	L	#N/A	#N/A	#N/A	#N/A	#N/A	#N/A	#N/A	#N/A	#N/A	#N/A	#N/A	38.85
1	4	no	fem1	2017-06-20	8:36:15	31	112	D	#N/A	#N/A	#N/A	#N/A	#N/A	#N/A	#N/A	#N/A	#N/A	#N/A	#N/A	38.85
1	4	no	fem1	2017-06-20	08:38:07	31	106	C	#N/A	#N/A	#N/A	#N/A	#N/A	#N/A	#N/A	#N/A	#N/A	arthropods	#N/A	38.85
1	4	no	fem1	2017-06-20	8:39:53	31	25	L	#N/A	#N/A	#N/A	#N/A	#N/A	#N/A	#N/A	#N/A	#N/A	#N/A	#N/A	38.85
1	4	no	fem1	2017-06-20	8:40:18	31	136	D	#N/A	#N/A	#N/A	#N/A	#N/A	#N/A	#N/A	#N/A	#N/A	#N/A	#N/A	38.85
1	4	no	fem1	2017-06-20	08:42:34	31	11	L	#N/A	#N/A	#N/A	#N/A	#N/A	#N/A	#N/A	#N/A	#N/A	#N/A	#N/A	38.85
1	4	no	fem1	2017-06-20	08:42:45	#N/A	#N/A	#N/A	#N/A	#N/A	#N/A	#N/A	#N/A	#N/A	#N/A	#N/A	#N/A	#N/A	#N/A	38.85
1	4	no	male1	2017-06-20	8:49:55	32	19	L	#N/A	#N/A	#N/A	10+	#N/A	#N/A	#N/A	#N/A	#N/A	#N/A	#N/A	38.85
1	4	no	male1	2017-06-20	08:50:14	32	328	D	#N/A	#N/A	#N/A	10+	#N/A	#N/A	#N/A	#N/A	#N/A	#N/A	#N/A	38.85
1	4	no	male1	2017-06-20	8:55:42	32	27	L	#N/A	#N/A	#N/A	10+	#N/A	#N/A	#N/A	#N/A	#N/A	#N/A	#N/A	38.85
1	4	no	male1	2017-06-20	08:56:09	32	90	D	#N/A	#N/A	#N/A	10+	#N/A	#N/A	#N/A	#N/A	#N/A	#N/A	#N/A	38.85
1	4	no	male1	2017-06-20	8:57:39	32	38	L	#N/A	#N/A	#N/A	10+	#N/A	#N/A	#N/A	#N/A	#N/A	#N/A	#N/A	38.85
1	4	no	male1	2017-06-20	08:58:17	32	140	D	#N/A	#N/A	#N/A	10+	#N/A	#N/A	#N/A	#N/A	#N/A	#N/A	#N/A	38.85
1	4	no	male1	2017-06-20	9:00:37	32	45	L	#N/A	#N/A	#N/A	10+	#N/A	#N/A	#N/A	#N/A	#N/A	#N/A	#N/A	38.85
1	4	no	male1	2017-06-20	09:01:22	32	95	D	#N/A	#N/A	#N/A	10+	#N/A	#N/A	#N/A	#N/A	#N/A	#N/A	#N/A	38.85
1	4	no	male1	2017-06-20	9:02:57	32	132	L	#N/A	#N/A	#N/A	10+	#N/A	#N/A	#N/A	#N/A	#N/A	#N/A	#N/A	38.85
1	4	no	male1	2017-06-20	09:05:09	32	106	D	#N/A	#N/A	#N/A	10+	#N/A	#N/A	#N/A	#N/A	#N/A	#N/A	#N/A	38.85
1	4	no	male1	2017-06-20	9:06:55	32	83	L	#N/A	#N/A	#N/A	5	fem1	#N/A	#N/A	5	fem1 A	#N/A	#N/A	38.85
1	4	no	male1	2017-06-20	09:08:18	32	44	L	#N/A	#N/A	#N/A	#N/A	juv1_1	#N/A	#N/A	1	#N/A	#N/A	#N/A	38.85
1	4	no	male1	2017-06-20	9:09:02	32	219	C	#N/A	#N/A	#N/A	#N/A	#N/A	#N/A	#N/A	#N/A	#N/A	fruits	21	38.85
1	4	no	male1	2017-06-20	09:12:41	32	81	C	#N/A	#N/A	#N/A	1	fem1	#N/A	#N/A	1	#N/A	fruits	21	38.85
1	4	no	male1	2017-06-20	09:14:02	32	21	L	#N/A	#N/A	#N/A	1	fem1	#N/A	#N/A	1	fem1 A	#N/A	#N/A	38.85
1	4	no	male1	2017-06-20	09:14:23	#N/A	#N/A	#N/A	#N/A	#N/A	#N/A	#N/A	#N/A	#N/A	#N/A	#N/A	#N/A	#N/A	#N/A	38.85
1	4	no	fem1	2017-06-20	9:28:00	33	125	DC	male1	#N/A	#N/A	con	male1	#N/A	#N/A	con	#N/A	#N/A	#N/A	38.85
1	4	no	fem1	2017-06-20	9:30:05	33	124	Gp	male1	#N/A	#N/A	con	male1	#N/A	#N/A	con	#N/A	#N/A	#N/A	38.85
1	4	no	fem1	2017-06-20	9:32:09	33	59	DC	male1	#N/A	#N/A	con	male1	#N/A	#N/A	con	#N/A	#N/A	#N/A	38.85
1	4	no	fem1	2017-06-20	09:33:08	33	79	Gp	male1	#N/A	#N/A	con	male1	#N/A	#N/A	con	#N/A	#N/A	#N/A	38.85
1	4	no	fem1	2017-06-20	9:34:27	33	65	DC	male1	#N/A	#N/A	con	male1	#N/A	#N/A	con	#N/A	#N/A	#N/A	38.85
1	4	no	fem1	2017-06-20	9:35:32	33	30	Gp	male1	#N/A	#N/A	con	male1	#N/A	#N/A	con	#N/A	#N/A	#N/A	38.85
1	4	no	fem1	2017-06-20	9:36:02	33	71	Gp	male1	#N/A	#N/A	con	male1	#N/A	#N/A	con	#N/A	#N/A	#N/A	38.85
1	4	no	fem1	2017-06-20	09:37:13	33	149	DC	male1	#N/A	#N/A	con	male1	#N/A	#N/A	con	#N/A	#N/A	#N/A	38.85
1	4	no	fem1	2017-06-20	9:39:42	33	73	Gp	male1	#N/A	#N/A	con	male1	#N/A	#N/A	con	#N/A	#N/A	#N/A	38.85
1	4	no	fem1	2017-06-20	9:40:55	33	108	Gp	male1	#N/A	#N/A	con	male1	#N/A	#N/A	con	#N/A	#N/A	#N/A	38.85
1	4	no	fem1	2017-06-20	9:42:43	33	48	Ga	male1	#N/A	#N/A	con	male1	#N/A	#N/A	con	#N/A	#N/A	#N/A	38.85
1	4	no	fem1	2017-06-20	9:43:31	33	58	DC	male1	#N/A	#N/A	con	male1	#N/A	#N/A	con	#N/A	#N/A	#N/A	38.85
1	4	no	fem1	2017-06-20	9:44:29	33	72	Ga	male1	#N/A	#N/A	con	male1	#N/A	#N/A	con	#N/A	#N/A	#N/A	38.85
1	4	no	fem1	2017-06-20	9:45:41	33	22	Gp	male1	#N/A	#N/A	con	male1	#N/A	#N/A	con	#N/A	#N/A	#N/A	38.85
1	4	no	fem1	2017-06-20	9:46:03	33	61	Ga	male1	#N/A	#N/A	con	male1	#N/A	#N/A	con	#N/A	#N/A	#N/A	38.85
1	4	no	fem1	2017-06-20	9:47:04	33	67	DC	male1	#N/A	#N/A	con	male1	#N/A	#N/A	con	#N/A	#N/A	#N/A	38.85
1	4	no	fem1	2017-06-20	9:48:11	33	74	Gp	male1	#N/A	#N/A	con	male1	#N/A	#N/A	con	#N/A	#N/A	#N/A	38.85
1	4	no	fem1	2017-06-20	9:49:25	33	97	DC	male1	#N/A	#N/A	con	male1	#N/A	#N/A	con	#N/A	#N/A	#N/A	38.85
1	4	no	fem1	2017-06-20	9:51:02	33	67	Gp	male1	#N/A	#N/A	con	male1	#N/A	#N/A	con	#N/A	#N/A	#N/A	38.85
1	4	no	fem1	2017-06-20	9:52:09	33	106	D	#N/A	#N/A	#N/A	1	male1	#N/A	#N/A	1	male1 M	#N/A	#N/A	38.85
1	4	no	fem1	2017-06-20	9:53:55	33	3	L	#N/A	#N/A	#N/A	5	#N/A	#N/A	#N/A	#N/A	fem1 A	#N/A	#N/A	38.85
1	4	no	fem1	2017-06-20	9:53:58	#N/A	#N/A	#N/A	#N/A	#N/A	#N/A	#N/A	#N/A	#N/A	#N/A	#N/A	#N/A	#N/A	#N/A	38.85
1	4	no	fem1	2017-06-20	10:08:50	34	72	L	#N/A	#N/A	#N/A	10+	#N/A	#N/A	#N/A	#N/A	#N/A	#N/A	#N/A	38.85
1	4	no	fem1	2017-06-20	10:10:02	34	237	C	#N/A	#N/A	#N/A	10+	#N/A	#N/A	#N/A	#N/A	#N/A	fruits	5	38.85
1	4	no	fem1	2017-06-20	10:13:59	34	73	L	#N/A	#N/A	#N/A	10+	#N/A	#N/A	#N/A	#N/A	#N/A	#N/A	#N/A	38.85
1	4	no	fem1	2017-06-20	10:15:12	34	165	L	#N/A	#N/A	#N/A	5	#N/A	#N/A	#N/A	#N/A	#N/A	#N/A	#N/A	38.85
1	4	no	fem1	2017-06-20	10:17:57	34	22	FV	#N/A	#N/A	#N/A	#N/A	#N/A	#N/A	#N/A	#N/A	#N/A	#N/A	#N/A	38.85
1	4	no	fem1	2017-06-20	10:18:19	34	74	D	#N/A	#N/A	#N/A	#N/A	#N/A	#N/A	#N/A	#N/A	#N/A	#N/A	#N/A	38.85
1	4	no	fem1	2017-06-20	10:19:33	34	31	C	#N/A	#N/A	#N/A	#N/A	#N/A	#N/A	#N/A	#N/A	#N/A	leaves	#N/A	38.85
1	4	no	fem1	2017-06-20	10:20:04	34	8	L	#N/A	#N/A	#N/A	#N/A	#N/A	#N/A	#N/A	#N/A	#N/A	#N/A	#N/A	38.85
1	4	no	fem1	2017-06-20	10:20:12	#N/A	#N/A	#N/A	#N/A	#N/A	#N/A	#N/A	#N/A	#N/A	#N/A	#N/A	#N/A	#N/A	#N/A	38.85
1	4	no	male1	2017-06-20	11:23:02	35	222	D	#N/A	#N/A	#N/A	#N/A	juv1_1	#N/A	#N/A	5	#N/A	#N/A	#N/A	38.85
1	4	no	male1	2017-06-20	11:26:44	35	67	L	#N/A	#N/A	#N/A	#N/A	juv1_1	#N/A	#N/A	5	#N/A	#N/A	#N/A	38.85
1	4	no	male1	2017-06-20	11:27:51	35	671	D	#N/A	#N/A	#N/A	#N/A	juv1_1	#N/A	#N/A	5	#N/A	#N/A	#N/A	38.85
1	4	no	male1	2017-06-20	11:39:02	35	536	D	#N/A	#N/A	#N/A	10	juv1_1	#N/A	#N/A	5	#N/A	#N/A	#N/A	38.85
1	4	no	male1	2017-06-20	11:47:58	35	190	L	#N/A	#N/A	#N/A	10	juv1_1	#N/A	#N/A	5	#N/A	#N/A	#N/A	38.85
1	4	no	male1	2017-06-20	11:51:08	35	97	F	#N/A	#N/A	#N/A	10	juv1_1	#N/A	#N/A	5	#N/A	#N/A	#N/A	38.85
1	4	no	male1	2017-06-20	11:52:45	35	54	L	#N/A	#N/A	#N/A	10	juv1_1	#N/A	#N/A	5	#N/A	#N/A	#N/A	38.85
1	4	no	male1	2017-06-20	11:53:39	35	1038	D	#N/A	#N/A	#N/A	10	juv1_1	#N/A	#N/A	5	#N/A	#N/A	#N/A	38.85
1	4	no	male1	2017-06-20	12:10:57	35	4	L	#N/A	#N/A	#N/A	10	juv1_1	#N/A	#N/A	5	#N/A	#N/A	#N/A	38.85
1	4	no	male1	2017-06-20	12:11:01	35	124	F	#N/A	#N/A	#N/A	10	juv1_1	#N/A	#N/A	5	#N/A	#N/A	#N/A	38.85
1	4	no	male1	2017-06-20	12:13:05	35	112	F	#N/A	#N/A	#N/A	10	juv1_1	#N/A	#N/A	5	#N/A	#N/A	#N/A	38.85
1	4	no	male1	2017-06-20	12:14:57	35	5	L	#N/A	#N/A	#N/A	10	juv1_1	#N/A	#N/A	5	#N/A	#N/A	#N/A	38.85
1	4	no	male1	2017-06-20	12:15:02	35	534	D	#N/A	#N/A	#N/A	10	juv1_1	#N/A	#N/A	5	#N/A	#N/A	#N/A	38.85
1	4	no	male1	2017-06-20	12:23:56	35	185	L	#N/A	#N/A	#N/A	10	juv1_1	#N/A	#N/A	5	#N/A	#N/A	#N/A	38.85
1	4	no	male1	2017-06-20	12:27:01	35	126	D	#N/A	#N/A	#N/A	#N/A	juv1_1	#N/A	#N/A	1	#N/A	#N/A	#N/A	38.85
1	4	no	male1	2017-06-20	12:29:07	35	1185	D	#N/A	#N/A	#N/A	#N/A	juv1_1	#N/A	#N/A	1	#N/A	#N/A	#N/A	38.85
1	4	no	male1	2017-06-20	12:48:52	35	11	L	#N/A	#N/A	#N/A	#N/A	juv1_1	#N/A	#N/A	1	#N/A	#N/A	#N/A	38.85
1	4	no	male1	2017-06-20	12:49:03	35	882	D	#N/A	#N/A	#N/A	#N/A	juv1_1	#N/A	#N/A	1	#N/A	#N/A	#N/A	38.85
1	4	no	male1	2017-06-20	13:03:45	35	32	L	#N/A	#N/A	#N/A	#N/A	juv1_1	#N/A	#N/A	5	#N/A	#N/A	#N/A	38.85
1	4	no	male1	2017-06-20	13:04:17	35	161	D	#N/A	#N/A	#N/A	#N/A	juv1_1	#N/A	#N/A	5	#N/A	#N/A	#N/A	38.85
1	4	no	male1	2017-06-20	13:06:58	35	4	L	#N/A	#N/A	#N/A	#N/A	juv1_1	#N/A	#N/A	5	#N/A	#N/A	#N/A	38.85
1	4	no	male1	2017-06-20	13:07:02	35	74	L	#N/A	#N/A	#N/A	#N/A	juv1_1	#N/A	#N/A	5	#N/A	#N/A	#N/A	38.85
1	4	no	male1	2017-06-20	13:08:16	#N/A	#N/A	#N/A	#N/A	#N/A	#N/A	#N/A	#N/A	#N/A	#N/A	#N/A	#N/A	#N/A	#N/A	38.85
1	4	no	male1	2017-06-20	14:31:10	36	224	D	#N/A	#N/A	#N/A	#N/A	sub1	juv1_1	#N/A	5	#N/A	#N/A	#N/A	38.85
1	4	no	male1	2017-06-20	14:34:54	36	7	L	#N/A	#N/A	#N/A	#N/A	sub1	juv1_1	#N/A	5	#N/A	#N/A	#N/A	38.85
1	4	no	male1	2017-06-20	14:35:01	36	102	D	#N/A	#N/A	#N/A	#N/A	sub1	juv1_1	#N/A	5	#N/A	#N/A	#N/A	38.85
1	4	no	male1	2017-06-20	14:36:43	36	21	L	#N/A	#N/A	#N/A	#N/A	sub1	juv1_1	#N/A	5	#N/A	#N/A	#N/A	38.85
1	4	no	male1	2017-06-20	14:37:04	36	59	D	#N/A	#N/A	#N/A	#N/A	sub1	juv1_1	#N/A	5	#N/A	#N/A	#N/A	38.85
1	4	no	male1	2017-06-20	14:38:03	36	196	D	#N/A	#N/A	#N/A	#N/A	juv1_1	#N/A	#N/A	5	#N/A	#N/A	#N/A	38.85
1	4	no	male1	2017-06-20	14:41:19	36	32	F	#N/A	#N/A	#N/A	#N/A	juv1_1	#N/A	#N/A	5	#N/A	#N/A	#N/A	38.85
1	4	no	male1	2017-06-20	14:41:51	36	64	L	#N/A	#N/A	#N/A	#N/A	juv1_1	#N/A	#N/A	5	#N/A	#N/A	#N/A	38.85
1	4	no	male1	2017-06-20	14:42:55	36	9	L	#N/A	#N/A	#N/A	#N/A	juv1_1	#N/A	#N/A	1	#N/A	#N/A	#N/A	38.85
1	4	no	male1	2017-06-20	14:43:04	36	109	L	#N/A	#N/A	#N/A	#N/A	juv1_1	#N/A	#N/A	1	#N/A	#N/A	#N/A	38.85
1	4	no	male1	2017-06-20	14:44:53	36	9	D	#N/A	#N/A	#N/A	#N/A	sub1	#N/A	#N/A	1	#N/A	#N/A	#N/A	38.85
1	4	no	male1	2017-06-20	14:45:02	36	65	D	#N/A	#N/A	#N/A	#N/A	sub1	juv1_1	#N/A	1	#N/A	#N/A	#N/A	38.85
1	4	no	male1	2017-06-20	14:46:07	36	83	D	#N/A	#N/A	#N/A	#N/A	sub1	juv1_1	#N/A	5	#N/A	#N/A	#N/A	38.85
1	4	no	male1	2017-06-20	14:47:30	36	77	F	#N/A	#N/A	#N/A	#N/A	sub1	juv1_1	#N/A	5	#N/A	#N/A	#N/A	38.85
1	4	no	male1	2017-06-20	14:48:47	36	74	L	#N/A	#N/A	#N/A	#N/A	sub1	juv1_1	#N/A	5	#N/A	#N/A	#N/A	38.85
1	4	no	male1	2017-06-20	14:50:01	36	254	C	#N/A	#N/A	#N/A	#N/A	juv1_1	#N/A	#N/A	1	#N/A	leaves	22	38.85
1	4	no	male1	2017-06-20	14:54:15	36	87	C	#N/A	#N/A	#N/A	#N/A	juv1_1	#N/A	#N/A	5	#N/A	leaves	22	38.85
1	4	no	male1	2017-06-20	14:55:42	36	34	L	#N/A	#N/A	#N/A	#N/A	juv1_1	#N/A	#N/A	5	#N/A	#N/A	#N/A	38.85
1	4	no	male1	2017-06-20	14:56:16	36	106	D	#N/A	#N/A	#N/A	#N/A	juv1_1	#N/A	#N/A	5	#N/A	#N/A	#N/A	38.85
1	4	no	male1	2017-06-20	14:58:02	36	124	D	#N/A	#N/A	#N/A	#N/A	juv1_1	#N/A	#N/A	5	#N/A	#N/A	#N/A	38.85
1	4	no	male1	2017-06-20	15:00:06	36	112	D	#N/A	#N/A	#N/A	#N/A	juv1_1	#N/A	#N/A	5	#N/A	#N/A	#N/A	38.85
1	4	no	male1	2017-06-20	15:01:58	36	249	L	#N/A	#N/A	#N/A	#N/A	juv1_1	#N/A	#N/A	5	#N/A	#N/A	#N/A	38.85
1	4	no	male1	2017-06-20	15:06:07	36	3	D	#N/A	#N/A	#N/A	#N/A	juv1_1	#N/A	#N/A	5	#N/A	#N/A	#N/A	38.85
1	4	no	male1	2017-06-20	15:06:10	#N/A	#N/A	#N/A	#N/A	#N/A	#N/A	#N/A	#N/A	#N/A	#N/A	#N/A	#N/A	#N/A	#N/A	38.85
1	4	no	fem1	2017-06-20	15:22:00	37	154	D	#N/A	#N/A	#N/A	5	male1	#N/A	#N/A	#N/A	#N/A	#N/A	#N/A	38.85
1	4	no	fem1	2017-06-20	15:24:34	37	47	L	#N/A	#N/A	#N/A	5	#N/A	#N/A	#N/A	#N/A	#N/A	#N/A	#N/A	38.85
1	4	no	fem1	2017-06-20	15:25:21	37	161	C	#N/A	#N/A	#N/A	5	sub1	#N/A	#N/A	1	#N/A	leaves	24	38.85
1	4	no	fem1	2017-06-20	15:28:02	37	137	D	#N/A	#N/A	#N/A	5	#N/A	#N/A	#N/A	#N/A	#N/A	#N/A	#N/A	38.85
1	4	no	fem1	2017-06-20	15:30:19	37	96	D	#N/A	#N/A	#N/A	5	sub1	#N/A	#N/A	5	#N/A	#N/A	#N/A	38.85
1	4	no	fem1	2017-06-20	15:31:55	37	15	L	#N/A	#N/A	#N/A	5	sub1	#N/A	#N/A	5	#N/A	#N/A	#N/A	38.85
1	4	no	fem1	2017-06-20	15:32:10	37	321	D	#N/A	#N/A	#N/A	5	sub1	#N/A	#N/A	5	#N/A	#N/A	#N/A	38.85
1	4	no	fem1	2017-06-20	15:37:31	37	56	L	#N/A	#N/A	#N/A	#N/A	#N/A	#N/A	#N/A	#N/A	#N/A	#N/A	#N/A	38.85
1	4	no	fem1	2017-06-20	15:38:27	37	29	D	#N/A	#N/A	#N/A	#N/A	#N/A	#N/A	#N/A	#N/A	#N/A	#N/A	#N/A	38.85
1	4	no	fem1	2017-06-20	15:38:56	37	2	L	#N/A	#N/A	#N/A	#N/A	#N/A	#N/A	#N/A	#N/A	#N/A	#N/A	#N/A	38.85
1	4	no	fem1	2017-06-20	15:38:58	#N/A	#N/A	#N/A	#N/A	#N/A	#N/A	#N/A	#N/A	#N/A	#N/A	#N/A	#N/A	#N/A	#N/A	38.85
1	4	no	male1	2017-06-20	15:56:40	38	84	L	#N/A	#N/A	#N/A	10	#N/A	#N/A	#N/A	#N/A	#N/A	#N/A	#N/A	38.85
1	4	no	male1	2017-06-20	15:58:04	38	638	D	#N/A	#N/A	#N/A	10	juv1_1	#N/A	#N/A	5	#N/A	#N/A	#N/A	38.85
1	4	no	male1	2017-06-20	16:08:42	38	21	L	#N/A	#N/A	#N/A	10	juv1_1	#N/A	#N/A	5	#N/A	#N/A	#N/A	38.85
1	4	no	male1	2017-06-20	16:09:03	38	58	D	#N/A	#N/A	#N/A	10	juv1_1	#N/A	#N/A	5	#N/A	#N/A	#N/A	38.85
1	4	no	male1	2017-06-20	16:10:01	38	11	L	#N/A	#N/A	#N/A	10	juv1_1	#N/A	#N/A	5	#N/A	#N/A	#N/A	38.85
1	4	no	male1	2017-06-20	16:10:12	#N/A	#N/A	#N/A	#N/A	#N/A	#N/A	#N/A	#N/A	#N/A	#N/A	#N/A	#N/A	#N/A	#N/A	38.85
1	4	no	male1	2017-06-21	7:17:00	39	21	L	#N/A	#N/A	#N/A	10	#N/A	#N/A	#N/A	#N/A	#N/A	#N/A	#N/A	38.85
1	4	no	male1	2017-06-21	7:17:21	39	102	F	#N/A	#N/A	#N/A	10	#N/A	#N/A	#N/A	#N/A	#N/A	#N/A	#N/A	38.85
1	4	no	male1	2017-06-21	07:19:03	39	126	D	#N/A	#N/A	#N/A	10	#N/A	#N/A	#N/A	#N/A	#N/A	#N/A	#N/A	38.85
1	4	no	male1	2017-06-21	07:21:09	39	168	D	#N/A	#N/A	#N/A	10	juv1_1	#N/A	#N/A	5	#N/A	#N/A	#N/A	38.85
1	4	no	male1	2017-06-21	7:23:57	39	17	L	#N/A	#N/A	#N/A	#N/A	#N/A	#N/A	#N/A	#N/A	#N/A	#N/A	#N/A	38.85
1	4	no	male1	2017-06-21	07:24:14	39	214	D	#N/A	#N/A	#N/A	#N/A	#N/A	#N/A	#N/A	#N/A	#N/A	#N/A	#N/A	38.85
1	4	no	male1	2017-06-21	07:27:48	39	17	D	#N/A	#N/A	#N/A	#N/A	juv1_1	#N/A	#N/A	5	#N/A	#N/A	#N/A	38.85
1	4	no	male1	2017-06-21	7:28:05	39	108	D	#N/A	#N/A	#N/A	10+	juv1_1	#N/A	#N/A	5	#N/A	#N/A	#N/A	38.85
1	4	no	male1	2017-06-21	07:29:53	39	71	D	#N/A	#N/A	#N/A	10+	juv1_1	#N/A	#N/A	5	#N/A	#N/A	#N/A	38.85
1	4	no	male1	2017-06-21	07:31:04	39	125	FV	#N/A	#N/A	#N/A	10+	juv1_1	#N/A	#N/A	5	#N/A	#N/A	#N/A	38.85
1	4	no	male1	2017-06-21	07:33:09	39	296	D	#N/A	#N/A	#N/A	10+	juv1_1	#N/A	#N/A	5	#N/A	#N/A	#N/A	38.85
1	4	no	male1	2017-06-21	07:38:05	39	8	L	#N/A	#N/A	#N/A	10+	juv1_1	#N/A	#N/A	5	#N/A	#N/A	#N/A	38.85
1	4	no	male1	2017-06-21	07:38:13	#N/A	#N/A	#N/A	#N/A	#N/A	#N/A	#N/A	#N/A	#N/A	#N/A	#N/A	#N/A	#N/A	#N/A	38.85
1	4	no	fem1	2017-06-21	8:09:45	40	76	L	#N/A	#N/A	#N/A	#N/A	#N/A	#N/A	#N/A	#N/A	#N/A	#N/A	#N/A	38.85
1	4	no	fem1	2017-06-21	8:11:01	40	118	C	#N/A	#N/A	#N/A	10+	#N/A	#N/A	#N/A	#N/A	#N/A	leaves	#N/A	38.85
1	4	no	fem1	2017-06-21	8:12:59	40	68	L	#N/A	#N/A	#N/A	10+	#N/A	#N/A	#N/A	#N/A	#N/A	#N/A	#N/A	38.85
1	4	no	fem1	2017-06-21	8:14:07	40	114	D	#N/A	#N/A	#N/A	10+	#N/A	#N/A	#N/A	#N/A	#N/A	#N/A	#N/A	38.85
1	4	no	fem1	2017-06-21	08:16:01	40	100	F	#N/A	#N/A	#N/A	10+	#N/A	#N/A	#N/A	#N/A	#N/A	#N/A	#N/A	38.85
1	4	no	fem1	2017-06-21	08:17:41	40	99	L	#N/A	#N/A	#N/A	10+	#N/A	#N/A	#N/A	#N/A	#N/A	#N/A	#N/A	38.85
1	4	no	fem1	2017-06-21	8:19:20	40	71	C	#N/A	#N/A	#N/A	10+	#N/A	#N/A	#N/A	#N/A	#N/A	leaves	#N/A	38.85
1	4	no	fem1	2017-06-21	8:20:31	40	111	D	#N/A	#N/A	#N/A	10+	#N/A	#N/A	#N/A	5	#N/A	#N/A	#N/A	38.85
1	4	no	fem1	2017-06-21	08:22:22	40	82	D	#N/A	#N/A	#N/A	10+	#N/A	#N/A	#N/A	10	#N/A	#N/A	#N/A	38.85
1	4	no	fem1	2017-06-21	8:23:44	40	51	F	#N/A	#N/A	#N/A	10+	sub1	#N/A	#N/A	10	#N/A	#N/A	#N/A	38.85
1	4	no	fem1	2017-06-21	08:24:35	40	27	L	#N/A	#N/A	#N/A	10+	sub1	#N/A	#N/A	10	#N/A	#N/A	#N/A	38.85
1	4	no	fem1	2017-06-21	8:25:02	40	66	D	#N/A	#N/A	#N/A	#N/A	#N/A	#N/A	#N/A	#N/A	#N/A	#N/A	#N/A	38.85
1	4	no	fem1	2017-06-21	08:26:08	40	145	F	#N/A	#N/A	#N/A	#N/A	#N/A	#N/A	#N/A	#N/A	#N/A	arthropods	#N/A	38.85
1	4	no	fem1	2017-06-21	8:28:33	40	19	DC	sub1	#N/A	#N/A	#N/A	sub1	#N/A	#N/A	con	#N/A	#N/A	#N/A	38.85
1	4	no	fem1	2017-06-21	8:28:52	40	136	L	#N/A	#N/A	#N/A	#N/A	#N/A	#N/A	#N/A	#N/A	#N/A	#N/A	#N/A	38.85
1	4	no	fem1	2017-06-21	08:31:08	40	6	L	#N/A	#N/A	#N/A	10+	#N/A	#N/A	#N/A	#N/A	#N/A	#N/A	#N/A	38.85
1	4	no	fem1	2017-06-21	08:31:14	#N/A	#N/A	#N/A	#N/A	#N/A	#N/A	#N/A	#N/A	#N/A	#N/A	#N/A	#N/A	#N/A	#N/A	38.85
1	4	no	male1	2017-06-21	9:58:00	41	131	Gp	fem1	#N/A	#N/A	con	fem1	#N/A	#N/A	con	#N/A	#N/A	#N/A	38.85
1	4	no	male1	2017-06-21	10:00:11	41	53	Gp	fem1	#N/A	#N/A	con	fem1	#N/A	#N/A	con	#N/A	#N/A	#N/A	38.85
1	4	no	male1	2017-06-21	10:01:04	41	31	D	#N/A	#N/A	#N/A	1	fem1	#N/A	#N/A	1	fem1 M	#N/A	#N/A	38.85
1	4	no	male1	2017-06-21	10:01:35	41	29	L	#N/A	#N/A	#N/A	#N/A	#N/A	#N/A	#N/A	#N/A	male1 A	#N/A	#N/A	38.85
1	4	no	male1	2017-06-21	10:02:04	#N/A	#N/A	#N/A	#N/A	#N/A	#N/A	#N/A	#N/A	#N/A	#N/A	#N/A	#N/A	#N/A	#N/A	38.85
1	4	no	male1	2017-06-21	10:59:15	42	46	D	#N/A	#N/A	#N/A	#N/A	#N/A	#N/A	#N/A	#N/A	#N/A	#N/A	#N/A	38.85
1	4	no	male1	2017-06-21	11:00:01	42	125	DC	fem1	#N/A	#N/A	con	fem1	#N/A	#N/A	con	#N/A	#N/A	#N/A	38.85
1	4	no	male1	2017-06-21	11:02:06	42	17	L	#N/A	#N/A	#N/A	con	fem1	#N/A	#N/A	con	#N/A	#N/A	#N/A	38.85
1	4	no	male1	2017-06-21	11:02:23	42	47	L	#N/A	#N/A	#N/A	1	fem1	#N/A	#N/A	1	#N/A	#N/A	#N/A	38.85
1	4	no	male1	2017-06-21	11:03:10	42	228	D	#N/A	#N/A	#N/A	5	#N/A	#N/A	#N/A	#N/A	#N/A	#N/A	#N/A	38.85
1	4	no	male1	2017-06-21	11:06:58	42	79	L	#N/A	#N/A	#N/A	5	#N/A	#N/A	#N/A	#N/A	#N/A	#N/A	#N/A	38.85
1	4	no	male1	2017-06-21	11:08:17	42	106	F	#N/A	#N/A	#N/A	10	#N/A	#N/A	#N/A	#N/A	#N/A	#N/A	#N/A	38.85
1	4	no	male1	2017-06-21	11:10:03	42	172	D	#N/A	#N/A	#N/A	#N/A	#N/A	#N/A	#N/A	#N/A	#N/A	#N/A	#N/A	38.85
1	4	no	male1	2017-06-21	11:12:55	42	76	L	#N/A	#N/A	#N/A	#N/A	#N/A	#N/A	#N/A	#N/A	#N/A	#N/A	#N/A	38.85
1	4	no	male1	2017-06-21	11:14:11	#N/A	#N/A	#N/A	#N/A	#N/A	#N/A	#N/A	#N/A	#N/A	#N/A	#N/A	#N/A	#N/A	#N/A	38.85
1	4	no	male1	2017-06-21	11:18:00	43	72	D	#N/A	#N/A	#N/A	#N/A	#N/A	#N/A	#N/A	#N/A	#N/A	#N/A	#N/A	38.85
1	4	no	male1	2017-06-21	11:19:12	43	104	D	#N/A	#N/A	#N/A	#N/A	juv1_1	#N/A	#N/A	5	#N/A	#N/A	#N/A	38.85
1	4	no	male1	2017-06-21	11:20:56	43	5	L	#N/A	#N/A	#N/A	#N/A	juv1_1	#N/A	#N/A	5	#N/A	#N/A	#N/A	38.85
1	4	no	male1	2017-06-21	11:21:01	43	107	D	#N/A	#N/A	#N/A	#N/A	juv1_1	#N/A	#N/A	5	#N/A	#N/A	#N/A	38.85
1	4	no	male1	2017-06-21	11:22:48	43	123	L	#N/A	#N/A	#N/A	#N/A	juv1_1	#N/A	#N/A	5	#N/A	#N/A	#N/A	38.85
1	4	no	male1	2017-06-21	11:24:51	43	9	L	#N/A	#N/A	#N/A	#N/A	juv1_1	#N/A	#N/A	5	#N/A	#N/A	#N/A	38.85
1	4	no	male1	2017-06-21	11:25:00	43	62	L	#N/A	#N/A	#N/A	#N/A	juv1_1	#N/A	#N/A	5	#N/A	#N/A	#N/A	38.85
1	4	no	male1	2017-06-21	11:26:02	43	104	D	#N/A	#N/A	#N/A	#N/A	juv1_1	#N/A	#N/A	5	#N/A	#N/A	#N/A	38.85
1	4	no	male1	2017-06-21	11:27:46	43	188	L	#N/A	#N/A	#N/A	5	juv1_1	#N/A	#N/A	5	fem1 A	#N/A	#N/A	38.85
1	4	no	male1	2017-06-21	11:30:54	43	72	FV	#N/A	#N/A	#N/A	#N/A	#N/A	#N/A	#N/A	#N/A	#N/A	#N/A	#N/A	38.85
1	4	no	male1	2017-06-21	11:32:06	43	97	D	#N/A	#N/A	#N/A	5	juv1_1	#N/A	#N/A	5	#N/A	#N/A	#N/A	38.85
1	4	no	male1	2017-06-21	11:33:43	43	55	D	#N/A	#N/A	#N/A	5	fem1	#N/A	#N/A	5	fem1 A	#N/A	#N/A	38.85
1	4	no	male1	2017-06-21	11:34:38	43	246	D	#N/A	#N/A	#N/A	5	juv1_1	#N/A	#N/A	5	fem1 M	#N/A	#N/A	38.85
1	4	no	male1	2017-06-21	11:38:44	43	21	L	#N/A	#N/A	#N/A	5	fem1	#N/A	#N/A	5	#N/A	#N/A	#N/A	38.85
1	4	no	male1	2017-06-21	11:39:05	43	67	D	#N/A	#N/A	#N/A	5	#N/A	#N/A	#N/A	#N/A	#N/A	#N/A	#N/A	38.85
1	4	no	male1	2017-06-21	11:40:12	43	1609	D	#N/A	#N/A	#N/A	5	fem1	juv1_1	#N/A	5	#N/A	#N/A	#N/A	38.85
1	4	no	male1	2017-06-21	12:07:01	43	482	D	#N/A	#N/A	#N/A	5	fem1	#N/A	#N/A	5	#N/A	#N/A	#N/A	38.85
1	4	no	male1	2017-06-21	12:15:03	43	232	D	#N/A	#N/A	#N/A	5	juv1_1	#N/A	#N/A	5	#N/A	#N/A	#N/A	38.85
1	4	no	male1	2017-06-21	12:18:55	43	6	L	#N/A	#N/A	#N/A	10+	juv1_1	#N/A	#N/A	5	#N/A	#N/A	#N/A	38.85
1	4	no	male1	2017-06-21	12:19:01	43	84	D	#N/A	#N/A	#N/A	10+	juv1_1	#N/A	#N/A	5	#N/A	#N/A	#N/A	38.85
1	4	no	male1	2017-06-21	12:20:25	43	37	F	#N/A	#N/A	#N/A	10+	juv1_1	#N/A	#N/A	5	#N/A	#N/A	#N/A	38.85
1	4	no	male1	2017-06-21	12:21:02	43	45	C	#N/A	#N/A	#N/A	5	juv1_1	#N/A	#N/A	5	#N/A	arthropods	#N/A	38.85
1	4	no	male1	2017-06-21	12:21:47	43	14	L	#N/A	#N/A	#N/A	5	juv1_1	#N/A	#N/A	5	#N/A	#N/A	#N/A	38.85
1	4	no	male1	2017-06-21	12:22:01	43	74	F	#N/A	#N/A	#N/A	5	fem1	#N/A	#N/A	5	#N/A	#N/A	#N/A	38.85
1	4	no	male1	2017-06-21	12:23:15	43	1009	D	#N/A	#N/A	#N/A	5	fem1	#N/A	#N/A	5	#N/A	#N/A	#N/A	38.85
1	4	no	male1	2017-06-21	12:40:04	43	298	C	#N/A	#N/A	#N/A	#N/A	#N/A	#N/A	#N/A	#N/A	#N/A	leaves	#N/A	38.85
1	4	no	male1	2017-06-21	12:45:02	43	59	C	#N/A	#N/A	#N/A	#N/A	juv1_1	#N/A	#N/A	1	#N/A	arthropods	#N/A	38.85
1	4	no	male1	2017-06-21	12:46:01	43	117	D	#N/A	#N/A	#N/A	#N/A	juv1_1	#N/A	#N/A	5	#N/A	#N/A	#N/A	38.85
1	4	no	male1	2017-06-21	12:47:58	43	126	L	#N/A	#N/A	#N/A	#N/A	#N/A	#N/A	#N/A	#N/A	#N/A	#N/A	#N/A	38.85
1	4	no	male1	2017-06-21	12:50:04	43	241	D	#N/A	#N/A	#N/A	10	#N/A	#N/A	#N/A	#N/A	#N/A	#N/A	#N/A	38.85
1	4	no	male1	2017-06-21	12:54:05	43	194	C	#N/A	#N/A	#N/A	1	fem1	#N/A	#N/A	1	#N/A	arthropods	#N/A	38.85
1	4	no	male1	2017-06-21	12:57:19	43	102	L	#N/A	#N/A	#N/A	1	fem1	#N/A	#N/A	1	#N/A	#N/A	#N/A	38.85
1	4	no	male1	2017-06-21	12:59:01	#N/A	#N/A	#N/A	#N/A	#N/A	#N/A	#N/A	#N/A	#N/A	#N/A	#N/A	#N/A	#N/A	#N/A	38.85
1	4	no	fem1	2017-06-21	14:16:50	44	142	L	#N/A	#N/A	#N/A	#N/A	#N/A	#N/A	#N/A	#N/A	#N/A	#N/A	#N/A	38.85
1	4	no	fem1	2017-06-21	14:19:12	44	115	D	#N/A	#N/A	#N/A	#N/A	sub1	#N/A	#N/A	5	#N/A	#N/A	#N/A	38.85
1	4	no	fem1	2017-06-21	14:21:07	44	54	F	#N/A	#N/A	#N/A	#N/A	sub1	#N/A	#N/A	5	#N/A	#N/A	#N/A	38.85
1	4	no	fem1	2017-06-21	14:22:01	44	29	L	#N/A	#N/A	#N/A	#N/A	sub1	#N/A	#N/A	5	#N/A	#N/A	#N/A	38.85
1	4	no	fem1	2017-06-21	14:22:30	44	81	C	#N/A	#N/A	#N/A	#N/A	sub1	#N/A	#N/A	5	#N/A	arthropods	#N/A	38.85
1	4	no	fem1	2017-06-21	14:23:51	44	247	D	#N/A	#N/A	#N/A	#N/A	sub1	#N/A	#N/A	5	#N/A	#N/A	#N/A	38.85
1	4	no	fem1	2017-06-21	14:27:58	44	124	L	#N/A	#N/A	#N/A	#N/A	sub1	#N/A	#N/A	5	#N/A	#N/A	#N/A	38.85
1	4	no	fem1	2017-06-21	14:30:02	44	171	D	#N/A	#N/A	#N/A	5	#N/A	#N/A	#N/A	#N/A	#N/A	#N/A	#N/A	38.85
1	4	no	fem1	2017-06-21	14:32:53	44	26	L	#N/A	#N/A	#N/A	10	#N/A	#N/A	#N/A	#N/A	#N/A	#N/A	#N/A	38.85
1	4	no	fem1	2017-06-21	14:33:19	44	63	F	#N/A	#N/A	#N/A	10	#N/A	#N/A	#N/A	#N/A	#N/A	#N/A	#N/A	38.85
1	4	no	fem1	2017-06-21	14:34:22	44	333	D	#N/A	#N/A	#N/A	10	#N/A	#N/A	#N/A	#N/A	#N/A	#N/A	#N/A	38.85
1	4	no	fem1	2017-06-21	14:39:55	44	68	L	#N/A	#N/A	#N/A	10	#N/A	#N/A	#N/A	#N/A	#N/A	#N/A	#N/A	38.85
1	4	no	fem1	2017-06-21	14:41:03	44	214	L	#N/A	#N/A	#N/A	10	juv1_1	#N/A	#N/A	5	#N/A	#N/A	#N/A	38.85
1	4	no	fem1	2017-06-21	14:44:37	44	100	F	#N/A	#N/A	#N/A	10	#N/A	#N/A	#N/A	#N/A	#N/A	#N/A	#N/A	38.85
1	4	no	fem1	2017-06-21	14:46:17	44	43	L	#N/A	#N/A	#N/A	10+	#N/A	#N/A	#N/A	#N/A	#N/A	#N/A	#N/A	38.85
1	4	no	fem1	2017-06-21	14:47:00	44	112	D	#N/A	#N/A	#N/A	10+	#N/A	#N/A	#N/A	#N/A	#N/A	#N/A	#N/A	38.85
1	4	no	fem1	2017-06-21	14:48:52	44	26	L	#N/A	#N/A	#N/A	10+	#N/A	#N/A	#N/A	#N/A	#N/A	#N/A	#N/A	38.85
1	4	no	fem1	2017-06-21	14:49:18	44	46	F	#N/A	#N/A	#N/A	10+	#N/A	#N/A	#N/A	#N/A	#N/A	#N/A	#N/A	38.85
1	4	no	fem1	2017-06-21	14:50:04	44	72	L	#N/A	#N/A	#N/A	10+	#N/A	#N/A	#N/A	#N/A	#N/A	#N/A	#N/A	38.85
1	4	no	fem1	2017-06-21	14:51:16	#N/A	#N/A	#N/A	#N/A	#N/A	#N/A	#N/A	#N/A	#N/A	#N/A	#N/A	#N/A	#N/A	#N/A	38.85
1	4	no	male1	2017-06-21	15:15:00	45	233	C	#N/A	#N/A	#N/A	5	fem1	#N/A	#N/A	5	#N/A	leaves	18	38.85
1	4	no	male1	2017-06-21	15:18:53	45	86	L	#N/A	#N/A	#N/A	5	fem1	#N/A	#N/A	5	fem1 M	#N/A	#N/A	38.85
1	4	no	male1	2017-06-21	15:20:19	45	102	D	#N/A	#N/A	#N/A	5	fem1	#N/A	#N/A	5	#N/A	#N/A	#N/A	38.85
1	4	no	male1	2017-06-21	15:22:01	45	118	D	#N/A	#N/A	#N/A	5	fem1	#N/A	#N/A	5	#N/A	#N/A	#N/A	38.85
1	4	no	male1	2017-06-21	15:23:59	45	132	L	#N/A	#N/A	#N/A	5	#N/A	#N/A	#N/A	#N/A	#N/A	#N/A	#N/A	38.85
1	4	no	male1	2017-06-21	15:26:11	45	104	D	#N/A	#N/A	#N/A	#N/A	#N/A	#N/A	#N/A	#N/A	#N/A	#N/A	#N/A	38.85
1	4	no	male1	2017-06-21	15:27:55	45	26	L	#N/A	#N/A	#N/A	#N/A	#N/A	#N/A	#N/A	#N/A	#N/A	#N/A	#N/A	38.85
1	4	no	male1	2017-06-21	15:28:21	45	41	D	#N/A	#N/A	#N/A	#N/A	#N/A	#N/A	#N/A	#N/A	#N/A	#N/A	#N/A	38.85
1	4	no	male1	2017-06-21	15:29:02	45	171	C	#N/A	#N/A	#N/A	1	fem1	#N/A	#N/A	#N/A	#N/A	leaves	29	38.85
1	4	no	male1	2017-06-21	15:31:53	45	14	L	#N/A	#N/A	#N/A	5	#N/A	#N/A	#N/A	#N/A	#N/A	#N/A	#N/A	38.85
1	4	no	male1	2017-06-21	15:32:07	45	117	L	#N/A	#N/A	#N/A	10	juv1_1	#N/A	#N/A	5	#N/A	#N/A	#N/A	38.85
1	4	no	male1	2017-06-21	15:34:04	45	66	D	#N/A	#N/A	#N/A	10	juv1_1	#N/A	#N/A	5	#N/A	#N/A	#N/A	38.85
1	4	no	male1	2017-06-21	15:35:10	45	93	D	#N/A	#N/A	#N/A	10+	#N/A	#N/A	#N/A	#N/A	#N/A	#N/A	#N/A	38.85
1	4	no	male1	2017-06-21	15:36:43	45	19	L	#N/A	#N/A	#N/A	10+	#N/A	#N/A	#N/A	#N/A	#N/A	#N/A	#N/A	38.85
1	4	no	male1	2017-06-21	15:37:02	45	64	L	#N/A	#N/A	#N/A	5	#N/A	#N/A	#N/A	#N/A	#N/A	#N/A	#N/A	38.85
1	4	no	male1	2017-06-21	15:38:06	45	103	D	#N/A	#N/A	#N/A	5	juv1_1	#N/A	#N/A	con	#N/A	#N/A	#N/A	38.85
1	4	no	male1	2017-06-21	15:39:49	#N/A	#N/A	#N/A	#N/A	#N/A	#N/A	#N/A	#N/A	#N/A	#N/A	#N/A	#N/A	#N/A	#N/A	38.85
1	4	no	fem1	2017-06-22	06:35:35	46	29	L	#N/A	#N/A	#N/A	10	#N/A	#N/A	#N/A	#N/A	#N/A	#N/A	#N/A	38.85
1	4	no	fem1	2017-06-22	06:36:04	46	115	D	#N/A	#N/A	#N/A	10	#N/A	#N/A	#N/A	#N/A	#N/A	#N/A	#N/A	38.85
1	4	no	fem1	2017-06-22	6:37:59	46	184	L	#N/A	#N/A	#N/A	10	#N/A	#N/A	#N/A	#N/A	#N/A	#N/A	#N/A	38.85
1	4	no	fem1	2017-06-22	6:41:03	46	65	F	#N/A	#N/A	#N/A	10	#N/A	#N/A	#N/A	#N/A	#N/A	#N/A	#N/A	38.85
1	4	no	fem1	2017-06-22	6:42:08	46	3	D	#N/A	#N/A	#N/A	10	#N/A	#N/A	#N/A	#N/A	male1 A	#N/A	#N/A	38.85
1	4	no	fem1	2017-06-22	6:42:11	46	66	Gp	male1	#N/A	#N/A	con	male1	#N/A	#N/A	con	male1 M	#N/A	#N/A	38.85
1	4	no	fem1	2017-06-22	6:43:17	46	48	D	#N/A	#N/A	#N/A	5	#N/A	#N/A	#N/A	#N/A	#N/A	#N/A	#N/A	38.85
1	4	no	fem1	2017-06-22	06:44:05	46	10	L	#N/A	#N/A	#N/A	#N/A	#N/A	#N/A	#N/A	#N/A	#N/A	#N/A	#N/A	38.85
1	4	no	fem1	2017-06-22	06:44:15	#N/A	#N/A	#N/A	#N/A	#N/A	#N/A	#N/A	#N/A	#N/A	#N/A	#N/A	#N/A	#N/A	#N/A	38.85
1	4	no	male1	2017-06-22	06:50:14	47	158	D	#N/A	#N/A	#N/A	#N/A	#N/A	#N/A	#N/A	#N/A	#N/A	#N/A	#N/A	38.85
1	4	no	male1	2017-06-22	6:52:52	47	11	L	#N/A	#N/A	#N/A	#N/A	#N/A	#N/A	#N/A	#N/A	#N/A	#N/A	#N/A	38.85
1	4	no	male1	2017-06-22	06:53:03	47	47	DC	sub1	#N/A	#N/A	#N/A	sub1	#N/A	#N/A	con	#N/A	#N/A	#N/A	38.85
1	4	no	male1	2017-06-22	6:53:50	47	83	L	#N/A	#N/A	#N/A	#N/A	sub1	#N/A	#N/A	con	#N/A	#N/A	#N/A	38.85
1	4	no	male1	2017-06-22	06:55:13	47	69	L	#N/A	#N/A	#N/A	#N/A	#N/A	#N/A	#N/A	#N/A	#N/A	#N/A	#N/A	38.85
1	4	no	male1	2017-06-22	06:56:22	47	92	DC	juv1_1	#N/A	#N/A	#N/A	juv1_1	#N/A	#N/A	con	#N/A	#N/A	#N/A	38.85
1	4	no	male1	2017-06-22	6:57:54	47	12	L	#N/A	#N/A	#N/A	#N/A	juv1_1	#N/A	#N/A	5	#N/A	#N/A	#N/A	38.85
1	4	no	male1	2017-06-22	06:58:06	47	117	FV	#N/A	#N/A	#N/A	#N/A	#N/A	#N/A	#N/A	#N/A	#N/A	#N/A	#N/A	38.85
1	4	no	male1	2017-06-22	07:00:03	47	125	L	#N/A	#N/A	#N/A	#N/A	#N/A	#N/A	#N/A	#N/A	#N/A	#N/A	#N/A	38.85
1	4	no	male1	2017-06-22	07:02:08	#N/A	#N/A	#N/A	#N/A	#N/A	#N/A	#N/A	#N/A	#N/A	#N/A	#N/A	#N/A	#N/A	#N/A	38.85
1	4	no	male1	2017-06-22	8:11:00	48	242	DC	fem1	#N/A	#N/A	con	fem1	#N/A	#N/A	con	#N/A	#N/A	#N/A	38.85
1	4	no	male1	2017-06-22	08:15:02	48	58	D	#N/A	#N/A	#N/A	1	fem1	#N/A	#N/A	1	#N/A	#N/A	#N/A	38.85
1	4	no	male1	2017-06-22	08:16:00	48	4	L	#N/A	#N/A	#N/A	5	fem1	#N/A	#N/A	5	#N/A	#N/A	#N/A	38.85
1	4	no	male1	2017-06-22	8:16:04	48	170	D	#N/A	#N/A	#N/A	1	fem1	#N/A	#N/A	1	#N/A	#N/A	#N/A	38.85
1	4	no	male1	2017-06-22	8:18:54	48	30	L	#N/A	#N/A	#N/A	5	#N/A	#N/A	#N/A	#N/A	#N/A	#N/A	#N/A	38.85
1	4	no	male1	2017-06-22	08:19:24	48	91	D	#N/A	#N/A	#N/A	5	#N/A	#N/A	#N/A	#N/A	#N/A	#N/A	#N/A	38.85
1	4	no	male1	2017-06-22	8:20:55	48	22	L	#N/A	#N/A	#N/A	10	#N/A	#N/A	#N/A	#N/A	#N/A	#N/A	#N/A	38.85
1	4	no	male1	2017-06-22	08:21:17	48	81	D	#N/A	#N/A	#N/A	10	sub1	#N/A	#N/A	5	#N/A	#N/A	#N/A	38.85
1	4	no	male1	2017-06-22	8:22:38	48	100	L	#N/A	#N/A	#N/A	10	sub1	#N/A	#N/A	5	#N/A	#N/A	#N/A	38.85
1	4	no	male1	2017-06-22	08:24:18	48	44	L	#N/A	#N/A	#N/A	10	#N/A	#N/A	#N/A	#N/A	#N/A	#N/A	#N/A	38.85
1	4	no	male1	2017-06-22	08:25:02	48	6	F	#N/A	#N/A	#N/A	1	fem1	#N/A	#N/A	1	male1 A	#N/A	#N/A	38.85
1	4	no	male1	2017-06-22	8:25:08	48	22	F	#N/A	#N/A	#N/A	5	fem1	#N/A	#N/A	5	fem1 M	#N/A	#N/A	38.85
1	4	no	male1	2017-06-22	8:25:30	48	22	F	#N/A	#N/A	#N/A	1	fem1	#N/A	#N/A	1	fem1 A	#N/A	#N/A	38.85
1	4	no	male1	2017-06-22	8:25:52	48	24	L	#N/A	#N/A	#N/A	con	fem1	#N/A	#N/A	con	#N/A	#N/A	#N/A	38.85
1	4	no	male1	2017-06-22	08:26:16	48	32	D	#N/A	#N/A	#N/A	5	fem1	#N/A	#N/A	5	#N/A	#N/A	#N/A	38.85
1	4	no	male1	2017-06-22	8:26:48	48	77	L	#N/A	#N/A	#N/A	5	fem1	#N/A	#N/A	5	#N/A	#N/A	#N/A	38.85
1	4	no	male1	2017-06-22	08:28:05	48	7	D	#N/A	#N/A	#N/A	5	#N/A	#N/A	#N/A	#N/A	#N/A	#N/A	#N/A	38.85
1	4	no	male1	2017-06-22	8:28:12	48	2	L	#N/A	#N/A	#N/A	5	#N/A	#N/A	#N/A	#N/A	#N/A	#N/A	#N/A	38.85
1	4	no	male1	2017-06-22	8:28:14	#N/A	#N/A	#N/A	#N/A	#N/A	#N/A	#N/A	#N/A	#N/A	#N/A	#N/A	#N/A	#N/A	#N/A	38.85
1	4	no	male1	2017-06-22	8:44:00	49	126	D	#N/A	#N/A	#N/A	#N/A	juv1_1	#N/A	#N/A	5	#N/A	#N/A	#N/A	38.85
1	4	no	male1	2017-06-22	08:46:06	49	8	L	#N/A	#N/A	#N/A	#N/A	juv1_1	#N/A	#N/A	5	#N/A	#N/A	#N/A	38.85
1	4	no	male1	2017-06-22	8:46:14	49	123	D	#N/A	#N/A	#N/A	#N/A	juv1_1	#N/A	#N/A	5	#N/A	#N/A	#N/A	38.85
1	4	no	male1	2017-06-22	08:48:17	49	109	F	#N/A	#N/A	#N/A	#N/A	#N/A	#N/A	#N/A	#N/A	#N/A	#N/A	#N/A	38.85
1	4	no	male1	2017-06-22	08:50:06	49	69	D	#N/A	#N/A	#N/A	#N/A	#N/A	#N/A	#N/A	#N/A	#N/A	#N/A	#N/A	38.85
1	4	no	male1	2017-06-22	08:51:15	49	519	F	#N/A	#N/A	#N/A	#N/A	#N/A	#N/A	#N/A	#N/A	#N/A	#N/A	#N/A	38.85
1	4	no	male1	2017-06-22	8:59:54	49	186	L	#N/A	#N/A	#N/A	#N/A	#N/A	#N/A	#N/A	#N/A	#N/A	#N/A	#N/A	38.85
1	4	no	male1	2017-06-22	9:03:00	49	62	D	#N/A	#N/A	#N/A	#N/A	#N/A	#N/A	#N/A	#N/A	#N/A	#N/A	#N/A	38.85
1	4	no	male1	2017-06-22	9:04:02	49	102	F	#N/A	#N/A	#N/A	#N/A	#N/A	#N/A	#N/A	#N/A	#N/A	#N/A	#N/A	38.85
1	4	no	male1	2017-06-22	9:05:44	49	45	L	#N/A	#N/A	#N/A	#N/A	#N/A	#N/A	#N/A	#N/A	#N/A	#N/A	#N/A	38.85
1	4	no	male1	2017-06-22	09:06:29	49	45	D	#N/A	#N/A	#N/A	#N/A	#N/A	#N/A	#N/A	#N/A	#N/A	#N/A	#N/A	38.85
1	4	no	male1	2017-06-22	9:07:14	49	49	L	#N/A	#N/A	#N/A	#N/A	#N/A	#N/A	#N/A	#N/A	#N/A	#N/A	#N/A	38.85
1	4	no	male1	2017-06-22	09:08:03	49	7	D	#N/A	#N/A	#N/A	5	fem1	#N/A	#N/A	5	#N/A	#N/A	#N/A	38.85
1	4	no	male1	2017-06-22	9:08:10	#N/A	#N/A	#N/A	#N/A	#N/A	#N/A	#N/A	#N/A	#N/A	#N/A	#N/A	#N/A	#N/A	#N/A	38.85
1	4	no	fem1	2017-06-22	09:39:05	50	238	C	#N/A	#N/A	#N/A	#N/A	sub1	#N/A	#N/A	5	#N/A	fruits	3	38.85
1	4	no	fem1	2017-06-22	9:43:03	50	11	C	#N/A	#N/A	#N/A	#N/A	sub1	#N/A	#N/A	5	#N/A	fruits	3	38.85
1	4	no	fem1	2017-06-22	9:43:14	50	53	C	#N/A	#N/A	#N/A	5	sub1	#N/A	#N/A	con	#N/A	fruits	3	38.85
1	4	no	fem1	2017-06-22	9:44:07	50	3	C	#N/A	#N/A	#N/A	5	male1	#N/A	#N/A	5	#N/A	fruits	3	38.85
1	4	no	fem1	2017-06-22	9:44:10	50	4	L	#N/A	#N/A	#N/A	5	male1	#N/A	#N/A	5	#N/A	#N/A	#N/A	38.85
1	4	no	fem1	2017-06-22	9:44:14	50	97	D	#N/A	#N/A	#N/A	5	#N/A	#N/A	#N/A	#N/A	#N/A	#N/A	#N/A	38.85
1	4	no	fem1	2017-06-22	9:45:51	50	7	L	#N/A	#N/A	#N/A	10	#N/A	#N/A	#N/A	#N/A	#N/A	#N/A	#N/A	38.85
1	4	no	fem1	2017-06-22	9:45:58	50	123	D	#N/A	#N/A	#N/A	10	#N/A	#N/A	#N/A	#N/A	#N/A	#N/A	#N/A	38.85
1	4	no	fem1	2017-06-22	9:48:01	50	34	C	#N/A	#N/A	#N/A	#N/A	sub1	#N/A	#N/A	con	#N/A	fruits	#N/A	38.85
1	4	no	fem1	2017-06-22	9:48:35	50	34	L	#N/A	#N/A	#N/A	#N/A	#N/A	#N/A	#N/A	#N/A	#N/A	#N/A	#N/A	38.85
1	4	no	fem1	2017-06-22	9:49:09	50	353	C	#N/A	#N/A	#N/A	1	#N/A	#N/A	#N/A	#N/A	#N/A	fruits	5	38.85
1	4	no	fem1	2017-06-22	09:55:02	50	16	C	#N/A	#N/A	#N/A	#N/A	#N/A	#N/A	#N/A	#N/A	#N/A	fruits	5	38.85
1	4	no	fem1	2017-06-22	09:55:18	#N/A	#N/A	#N/A	#N/A	#N/A	#N/A	#N/A	#N/A	#N/A	#N/A	#N/A	#N/A	#N/A	#N/A	38.85
1	4	no	male1	2017-06-22	10:40:00	51	175	D	#N/A	#N/A	#N/A	#N/A	#N/A	#N/A	#N/A	#N/A	#N/A	#N/A	#N/A	38.85
1	4	no	male1	2017-06-22	10:42:55	51	6	L	#N/A	#N/A	#N/A	#N/A	#N/A	#N/A	#N/A	#N/A	#N/A	#N/A	#N/A	38.85
1	4	no	male1	2017-06-22	10:43:01	51	67	D	#N/A	#N/A	#N/A	5	#N/A	#N/A	#N/A	#N/A	#N/A	#N/A	#N/A	38.85
1	4	no	male1	2017-06-22	10:44:08	51	9	L	#N/A	#N/A	#N/A	5	#N/A	#N/A	#N/A	#N/A	#N/A	#N/A	#N/A	38.85
1	4	no	male1	2017-06-22	10:44:17	51	46	F	#N/A	#N/A	#N/A	5	#N/A	#N/A	#N/A	#N/A	#N/A	#N/A	#N/A	38.85
1	4	no	male1	2017-06-22	10:45:03	51	304	L	#N/A	#N/A	#N/A	5	#N/A	#N/A	#N/A	#N/A	#N/A	#N/A	#N/A	38.85
1	4	no	male1	2017-06-22	10:50:07	51	161	C	#N/A	#N/A	#N/A	#N/A	juv1_1	#N/A	#N/A	1	#N/A	leaves	#N/A	38.85
1	4	no	male1	2017-06-22	10:52:48	51	125	C	#N/A	#N/A	#N/A	#N/A	juv1_1	#N/A	#N/A	5	#N/A	arthropods	#N/A	38.85
1	4	no	male1	2017-06-22	10:54:53	51	62	L	#N/A	#N/A	#N/A	10+	juv1_1	#N/A	#N/A	1	#N/A	#N/A	#N/A	38.85
1	4	no	male1	2017-06-22	10:55:55	51	52	D	#N/A	#N/A	#N/A	10+	juv1_1	#N/A	#N/A	1	#N/A	#N/A	#N/A	38.85
1	4	no	male1	2017-06-22	10:56:47	51	30	L	#N/A	#N/A	#N/A	10+	juv1_1	#N/A	#N/A	5	#N/A	#N/A	#N/A	38.85
1	4	no	male1	2017-06-22	10:57:17	51	218	D	#N/A	#N/A	#N/A	#N/A	juv1_1	#N/A	#N/A	5	#N/A	#N/A	#N/A	38.85
1	4	no	male1	2017-06-22	11:00:55	51	142	L	#N/A	#N/A	#N/A	#N/A	juv1_1	#N/A	#N/A	5	#N/A	#N/A	#N/A	38.85
1	4	no	male1	2017-06-22	11:03:17	51	106	C	#N/A	#N/A	#N/A	#N/A	#N/A	#N/A	#N/A	#N/A	#N/A	leaves	#N/A	38.85
1	4	no	male1	2017-06-22	11:05:03	51	57	D	#N/A	#N/A	#N/A	#N/A	#N/A	#N/A	#N/A	#N/A	#N/A	#N/A	#N/A	38.85
1	4	no	male1	2017-06-22	11:06:00	51	74	C	#N/A	#N/A	#N/A	#N/A	#N/A	#N/A	#N/A	#N/A	#N/A	arthropods	#N/A	38.85
1	4	no	male1	2017-06-22	11:07:14	51	130	D	#N/A	#N/A	#N/A	#N/A	#N/A	#N/A	#N/A	#N/A	#N/A	#N/A	#N/A	38.85
1	4	no	male1	2017-06-22	11:09:24	51	88	F	#N/A	#N/A	#N/A	#N/A	#N/A	#N/A	#N/A	#N/A	#N/A	arthropods	#N/A	38.85
1	4	no	male1	2017-06-22	11:10:52	51	34	L	#N/A	#N/A	#N/A	#N/A	#N/A	#N/A	#N/A	#N/A	#N/A	#N/A	#N/A	38.85
1	4	no	male1	2017-06-22	11:11:26	51	140	D	#N/A	#N/A	#N/A	#N/A	#N/A	#N/A	#N/A	#N/A	#N/A	#N/A	#N/A	38.85
1	4	no	male1	2017-06-22	11:13:46	51	25	L	#N/A	#N/A	#N/A	#N/A	#N/A	#N/A	#N/A	#N/A	#N/A	#N/A	#N/A	38.85
1	4	no	male1	2017-06-22	11:14:11	51	198	D	#N/A	#N/A	#N/A	#N/A	juv1_1	#N/A	#N/A	5	#N/A	#N/A	#N/A	38.85
1	4	no	male1	2017-06-22	11:17:29	51	9	C	#N/A	#N/A	#N/A	10	juv1_1	#N/A	#N/A	5	#N/A	arthropods	#N/A	38.85
1	4	no	male1	2017-06-22	11:17:38	51	27	L	#N/A	#N/A	#N/A	10	#N/A	#N/A	#N/A	#N/A	#N/A	#N/A	#N/A	38.85
1	4	no	male1	2017-06-22	11:18:05	51	168	D	#N/A	#N/A	#N/A	5	#N/A	#N/A	#N/A	#N/A	#N/A	#N/A	#N/A	38.85
1	4	no	male1	2017-06-22	11:20:53	51	15	L	#N/A	#N/A	#N/A	#N/A	#N/A	#N/A	#N/A	#N/A	#N/A	#N/A	#N/A	38.85
1	4	no	male1	2017-06-22	11:21:08	#N/A	#N/A	#N/A	#N/A	#N/A	#N/A	#N/A	#N/A	#N/A	#N/A	#N/A	#N/A	#N/A	#N/A	38.85
1	4	no	fem1	2017-06-22	14:27:00	52	314	DC	male1	#N/A	#N/A	con	male1	#N/A	#N/A	con	#N/A	#N/A	#N/A	38.85
1	4	no	fem1	2017-06-22	14:32:14	52	67	DC	male1	#N/A	#N/A	con	male1	#N/A	#N/A	con	#N/A	#N/A	#N/A	38.85
1	4	no	fem1	2017-06-22	14:33:21	52	102	Ga	male1	#N/A	#N/A	con	male1	#N/A	#N/A	con	#N/A	#N/A	#N/A	38.85
1	4	no	fem1	2017-06-22	14:35:03	52	194	Gp	male1	#N/A	#N/A	con	male1	#N/A	#N/A	con	#N/A	#N/A	#N/A	38.85
1	4	no	fem1	2017-06-22	14:38:17	52	182	DC	male1	#N/A	#N/A	con	male1	#N/A	#N/A	con	#N/A	#N/A	#N/A	38.85
1	4	no	fem1	2017-06-22	14:41:19	52	9	Gp	male1	#N/A	#N/A	con	male1	#N/A	#N/A	con	#N/A	#N/A	#N/A	38.85
1	4	no	fem1	2017-06-22	14:41:28	52	50	L	#N/A	#N/A	#N/A	5	#N/A	#N/A	#N/A	#N/A	fem1 M	#N/A	#N/A	38.85
1	4	no	fem1	2017-06-22	14:42:18	#N/A	#N/A	#N/A	#N/A	#N/A	#N/A	#N/A	#N/A	#N/A	#N/A	#N/A	#N/A	#N/A	#N/A	38.85
1	4	no	fem1	2017-06-22	14:55:00	53	1111	D	#N/A	#N/A	#N/A	#N/A	juv1_1	#N/A	#N/A	5	#N/A	#N/A	#N/A	38.85
1	4	no	fem1	2017-06-22	15:13:31	53	31	L	#N/A	#N/A	#N/A	#N/A	juv1_1	#N/A	#N/A	5	#N/A	#N/A	#N/A	38.85
1	4	no	fem1	2017-06-22	15:14:02	53	174	D	#N/A	#N/A	#N/A	#N/A	juv1_1	#N/A	#N/A	5	#N/A	#N/A	#N/A	38.85
1	4	no	fem1	2017-06-22	15:16:56	53	57	L	#N/A	#N/A	#N/A	#N/A	juv1_1	#N/A	#N/A	5	#N/A	#N/A	#N/A	38.85
1	4	no	fem1	2017-06-22	15:17:53	53	9	L	#N/A	#N/A	#N/A	#N/A	juv1_1	#N/A	#N/A	1	#N/A	#N/A	#N/A	38.85
1	4	no	fem1	2017-06-22	15:18:02	53	164	D	#N/A	#N/A	#N/A	#N/A	juv1_1	#N/A	#N/A	1	#N/A	#N/A	#N/A	38.85
1	4	no	fem1	2017-06-22	15:20:46	53	88	FV	#N/A	#N/A	#N/A	#N/A	#N/A	#N/A	#N/A	#N/A	#N/A	#N/A	#N/A	38.85
1	4	no	fem1	2017-06-22	15:22:14	53	71	D	#N/A	#N/A	#N/A	10	#N/A	#N/A	#N/A	#N/A	#N/A	#N/A	#N/A	38.85
1	4	no	fem1	2017-06-22	15:23:25	53	38	L	#N/A	#N/A	#N/A	10	#N/A	#N/A	#N/A	#N/A	#N/A	#N/A	#N/A	38.85
1	4	no	fem1	2017-06-22	15:24:03	53	51	D	#N/A	#N/A	#N/A	10	#N/A	#N/A	#N/A	#N/A	#N/A	#N/A	#N/A	38.85
1	4	no	fem1	2017-06-22	15:24:54	53	6	L	#N/A	#N/A	#N/A	10	#N/A	#N/A	#N/A	#N/A	#N/A	#N/A	#N/A	38.85
1	4	no	fem1	2017-06-22	15:25:00	53	107	D	#N/A	#N/A	#N/A	10	#N/A	#N/A	#N/A	#N/A	#N/A	#N/A	#N/A	38.85
1	4	no	fem1	2017-06-22	15:26:47	53	7	L	#N/A	#N/A	#N/A	10	#N/A	#N/A	#N/A	#N/A	#N/A	#N/A	#N/A	38.85
1	4	no	fem1	2017-06-22	15:26:54	53	548	D	#N/A	#N/A	#N/A	10	#N/A	#N/A	#N/A	#N/A	#N/A	#N/A	#N/A	38.85
1	4	no	fem1	2017-06-22	15:36:02	53	9	L	#N/A	#N/A	#N/A	10	#N/A	#N/A	#N/A	#N/A	#N/A	#N/A	#N/A	38.85
1	4	no	fem1	2017-06-22	15:36:11	53	101	D	#N/A	#N/A	#N/A	10	#N/A	#N/A	#N/A	#N/A	#N/A	#N/A	#N/A	38.85
1	4	no	fem1	2017-06-22	15:37:52	53	29	L	#N/A	#N/A	#N/A	10	#N/A	#N/A	#N/A	#N/A	#N/A	#N/A	#N/A	38.85
1	4	no	fem1	2017-06-22	15:38:21	53	215	D	#N/A	#N/A	#N/A	10	#N/A	#N/A	#N/A	#N/A	#N/A	#N/A	#N/A	38.85
1	4	no	fem1	2017-06-22	15:41:56	53	66	L	#N/A	#N/A	#N/A	10	#N/A	#N/A	#N/A	#N/A	#N/A	#N/A	#N/A	38.85
1	4	no	fem1	2017-06-22	15:43:02	53	73	FV	#N/A	#N/A	#N/A	10	#N/A	#N/A	#N/A	#N/A	#N/A	#N/A	#N/A	38.85
1	4	no	fem1	2017-06-22	15:44:15	53	94	D	#N/A	#N/A	#N/A	10	#N/A	#N/A	#N/A	#N/A	#N/A	#N/A	#N/A	38.85
1	4	no	fem1	2017-06-22	15:45:49	53	13	L	#N/A	#N/A	#N/A	10	#N/A	#N/A	#N/A	#N/A	#N/A	#N/A	#N/A	38.85
1	4	no	fem1	2017-06-22	15:46:02	53	21	D	#N/A	#N/A	#N/A	10	#N/A	#N/A	#N/A	#N/A	#N/A	#N/A	#N/A	38.85
1	4	no	fem1	2017-06-22	15:46:23	53	113	F	#N/A	#N/A	#N/A	10	#N/A	#N/A	#N/A	#N/A	#N/A	#N/A	#N/A	38.85
1	4	no	fem1	2017-06-22	15:48:16	53	35	D	#N/A	#N/A	#N/A	10	#N/A	#N/A	#N/A	#N/A	#N/A	#N/A	#N/A	38.85
1	4	no	fem1	2017-06-22	15:48:51	53	24	L	#N/A	#N/A	#N/A	10	#N/A	#N/A	#N/A	#N/A	#N/A	#N/A	#N/A	38.85
1	4	no	fem1	2017-06-22	15:49:15	53	54	D	#N/A	#N/A	#N/A	10	#N/A	#N/A	#N/A	#N/A	#N/A	#N/A	#N/A	38.85
1	4	no	fem1	2017-06-22	15:50:09	53	104	DC	male1	#N/A	#N/A	con	male1	#N/A	#N/A	#N/A	male1 A	#N/A	#N/A	38.85
1	4	no	fem1	2017-06-22	15:51:53	53	27	L	#N/A	#N/A	#N/A	#N/A	#N/A	#N/A	#N/A	#N/A	male1 M	#N/A	#N/A	38.85
1	4	no	fem1	2017-06-22	15:52:20	53	115	C	#N/A	#N/A	#N/A	#N/A	juv1_1	#N/A	#N/A	5	#N/A	fruits	#N/A	38.85
1	4	no	fem1	2017-06-22	15:54:15	53	68	D	#N/A	#N/A	#N/A	#N/A	juv1_1	#N/A	#N/A	5	#N/A	#N/A	#N/A	38.85
1	4	no	fem1	2017-06-22	15:55:23	53	9	L	#N/A	#N/A	#N/A	#N/A	#N/A	#N/A	#N/A	#N/A	#N/A	#N/A	#N/A	38.85
1	4	no	fem1	2017-06-22	15:55:32	53	89	D	#N/A	#N/A	#N/A	5	male1	juv1_1	#N/A	5	#N/A	#N/A	#N/A	38.85
1	4	no	fem1	2017-06-22	15:57:01	53	6	L	#N/A	#N/A	#N/A	#N/A	#N/A	#N/A	#N/A	#N/A	#N/A	#N/A	#N/A	38.85
1	4	no	fem1	2017-06-22	15:57:07	53	113	DC	male1	sub1	#N/A	con	male1	sub1	#N/A	con	fem1 A	#N/A	#N/A	38.85
1	4	no	fem1	2017-06-22	15:59:00	53	114	D	#N/A	#N/A	#N/A	1	male1	#N/A	#N/A	1	#N/A	#N/A	#N/A	38.85
1	4	no	fem1	2017-06-22	16:00:54	53	7	L	#N/A	#N/A	#N/A	5	#N/A	#N/A	#N/A	#N/A	fem1 M	#N/A	#N/A	38.85
1	4	no	fem1	2017-06-22	16:01:01	53	62	L	#N/A	#N/A	#N/A	5	#N/A	#N/A	#N/A	#N/A	#N/A	#N/A	#N/A	38.85
1	4	no	fem1	2017-06-22	16:02:03	53	64	D	#N/A	#N/A	#N/A	1	male1	juv1_1	#N/A	1	fem1 A	#N/A	#N/A	38.85
1	4	no	fem1	2017-06-22	16:03:07	53	246	DC	male1	juv1_1	#N/A	con	male1	juv1_1	#N/A	con	#N/A	#N/A	#N/A	38.85
1	4	no	fem1	2017-06-22	16:07:13	53	12	DC	fem1	sub1	juv1_1	con	#N/A	#N/A	#N/A	#N/A	#N/A	#N/A	#N/A	38.85
1	4	no	fem1	2017-06-22	16:07:25	#N/A	#N/A	#N/A	#N/A	#N/A	#N/A	#N/A	#N/A	#N/A	#N/A	#N/A	#N/A	#N/A	#N/A	38.85
1	4	no	fem1	2017-06-23	6:32:00	54	255	DC	male1	juv1_1	#N/A	con	male1	juv1_1	#N/A	con	#N/A	#N/A	#N/A	38.85
1	4	no	fem1	2017-06-23	6:36:15	54	248	DC	male1	juv1_1	#N/A	con	male1	juv1_1	#N/A	con	#N/A	#N/A	#N/A	38.85
1	4	no	fem1	2017-06-23	6:40:23	54	22	D	#N/A	#N/A	#N/A	1	#N/A	#N/A	#N/A	#N/A	#N/A	#N/A	#N/A	38.85
1	4	no	fem1	2017-06-23	6:40:45	54	18	DC	male1	#N/A	#N/A	con	male1	#N/A	#N/A	con	#N/A	#N/A	#N/A	38.85
1	4	no	fem1	2017-06-23	6:41:03	54	131	DC	male1	juv1_1	#N/A	con	male1	juv1_1	#N/A	con	#N/A	#N/A	#N/A	38.85
1	4	no	fem1	2017-06-23	6:43:14	54	43	DC	male1	#N/A	#N/A	con	male1	#N/A	#N/A	con	#N/A	#N/A	#N/A	38.85
1	4	no	fem1	2017-06-23	6:43:57	54	25	L	#N/A	#N/A	#N/A	1	#N/A	#N/A	#N/A	#N/A	#N/A	#N/A	#N/A	38.85
1	4	no	fem1	2017-06-23	6:44:22	54	168	DC	male1	juv1_1	#N/A	con	male1	juv1_1	#N/A	con	#N/A	#N/A	#N/A	38.85
1	4	no	fem1	2017-06-23	6:47:10	54	63	DC	male1	#N/A	#N/A	con	male1	#N/A	#N/A	con	#N/A	#N/A	#N/A	38.85
1	4	no	fem1	2017-06-23	6:48:13	54	68	DC	male1	juv1_1	#N/A	con	male1	juv1_1	#N/A	con	#N/A	#N/A	#N/A	38.85
1	4	no	fem1	2017-06-23	6:49:21	54	763	DC	male1	juv1_1	#N/A	con	male1	juv1_1	#N/A	con	#N/A	#N/A	#N/A	38.85
1	4	no	fem1	2017-06-23	07:02:04	54	9	L	#N/A	#N/A	#N/A	#N/A	#N/A	#N/A	#N/A	#N/A	#N/A	#N/A	#N/A	38.85
1	4	no	fem1	2017-06-23	07:02:13	#N/A	#N/A	#N/A	#N/A	#N/A	#N/A	#N/A	#N/A	#N/A	#N/A	#N/A	#N/A	#N/A	#N/A	38.85
1	4	no	male1	2017-06-23	7:56:00	55	151	Gp	juv1_1	#N/A	#N/A	#N/A	juv1_1	#N/A	#N/A	con	#N/A	#N/A	#N/A	38.85
1	4	no	male1	2017-06-23	7:58:31	55	273	L	#N/A	#N/A	#N/A	#N/A	juv1_1	#N/A	#N/A	1	#N/A	#N/A	#N/A	38.85
1	4	no	male1	2017-06-23	08:03:04	55	56	C	#N/A	#N/A	#N/A	1	fem1	juv1_1	#N/A	1	#N/A	termite nest	#N/A	38.85
1	4	no	male1	2017-06-23	8:04:00	55	122	C	#N/A	#N/A	#N/A	1	fem1	#N/A	#N/A	#N/A	#N/A	termite nest	#N/A	38.85
1	4	no	male1	2017-06-23	08:06:02	55	194	L	#N/A	#N/A	#N/A	1	fem1	juv1_1	#N/A	1	#N/A	#N/A	#N/A	38.85
1	4	no	male1	2017-06-23	08:09:16	55	9	L	#N/A	#N/A	#N/A	#N/A	#N/A	#N/A	#N/A	#N/A	#N/A	#N/A	#N/A	38.85
1	4	no	male1	2017-06-23	08:09:25	#N/A	#N/A	#N/A	#N/A	#N/A	#N/A	#N/A	#N/A	#N/A	#N/A	#N/A	#N/A	#N/A	#N/A	38.85
1	4	no	male1	2017-06-23	08:54:09	56	229	D	#N/A	#N/A	#N/A	#N/A	juv1_1	#N/A	#N/A	5	#N/A	#N/A	#N/A	38.85
1	4	no	male1	2017-06-23	8:57:58	56	19	L	#N/A	#N/A	#N/A	#N/A	juv1_1	#N/A	#N/A	5	#N/A	#N/A	#N/A	38.85
1	4	no	male1	2017-06-23	8:58:17	56	62	L	#N/A	#N/A	#N/A	#N/A	juv1_1	#N/A	#N/A	1	#N/A	#N/A	#N/A	38.85
1	4	no	male1	2017-06-23	08:59:19	56	169	L	#N/A	#N/A	#N/A	#N/A	juv1_1	#N/A	#N/A	5	#N/A	#N/A	#N/A	38.85
1	4	no	male1	2017-06-23	09:02:08	56	246	C	#N/A	#N/A	#N/A	#N/A	juv1_1	#N/A	#N/A	5	#N/A	arthropods	#N/A	38.85
1	4	no	male1	2017-06-23	9:06:14	56	68	L	#N/A	#N/A	#N/A	#N/A	juv1_1	#N/A	#N/A	5	#N/A	#N/A	#N/A	38.85
1	4	no	male1	2017-06-23	09:07:22	56	281	D	#N/A	#N/A	#N/A	#N/A	juv1_1	#N/A	#N/A	5	#N/A	#N/A	#N/A	38.85
1	4	no	male1	2017-06-23	09:12:03	56	241	F	#N/A	#N/A	#N/A	#N/A	juv1_1	#N/A	#N/A	5	#N/A	#N/A	#N/A	38.85
1	4	no	male1	2017-06-23	09:16:04	56	12	L	#N/A	#N/A	#N/A	5	sub1	#N/A	#N/A	5	#N/A	#N/A	#N/A	38.85
1	4	no	male1	2017-06-23	09:16:16	#N/A	#N/A	#N/A	#N/A	#N/A	#N/A	#N/A	#N/A	#N/A	#N/A	#N/A	#N/A	#N/A	#N/A	38.85
1	4	no	fem1	2017-06-23	9:45:00	57	573	C	#N/A	#N/A	#N/A	5	sub1	#N/A	#N/A	1	#N/A	fruits	2	38.85
1	4	no	fem1	2017-06-23	9:54:33	57	29	L	#N/A	#N/A	#N/A	10	sub1	#N/A	#N/A	5	#N/A	#N/A	#N/A	38.85
1	4	no	fem1	2017-06-23	9:55:02	57	67	D	#N/A	#N/A	#N/A	10+	#N/A	#N/A	#N/A	#N/A	#N/A	#N/A	#N/A	38.85
1	4	no	fem1	2017-06-23	9:56:09	57	3	L	#N/A	#N/A	#N/A	10+	#N/A	#N/A	#N/A	#N/A	#N/A	#N/A	#N/A	38.85
1	4	no	fem1	2017-06-23	9:56:12	#N/A	#N/A	#N/A	#N/A	#N/A	#N/A	#N/A	#N/A	#N/A	#N/A	#N/A	#N/A	#N/A	#N/A	38.85
1	4	no	male1	2017-06-23	9:57:00	58	482	D	#N/A	#N/A	#N/A	10+	juv1_1	#N/A	#N/A	5	#N/A	#N/A	#N/A	38.85
1	4	no	male1	2017-06-23	10:05:02	58	11	L	#N/A	#N/A	#N/A	10+	juv1_1	#N/A	#N/A	5	#N/A	#N/A	#N/A	38.85
1	4	no	male1	2017-06-23	10:05:13	58	350	D	#N/A	#N/A	#N/A	10+	juv1_1	#N/A	#N/A	5	#N/A	#N/A	#N/A	38.85
1	4	no	male1	2017-06-23	10:11:03	58	112	D	#N/A	#N/A	#N/A	10+	#N/A	#N/A	#N/A	#N/A	#N/A	#N/A	#N/A	38.85
1	4	no	male1	2017-06-23	10:12:55	58	6	L	#N/A	#N/A	#N/A	10+	#N/A	#N/A	#N/A	#N/A	#N/A	#N/A	#N/A	38.85
1	4	no	male1	2017-06-23	10:13:01	58	288	D	#N/A	#N/A	#N/A	10+	#N/A	#N/A	#N/A	#N/A	#N/A	#N/A	#N/A	38.85
1	4	no	male1	2017-06-23	10:17:49	58	22	L	#N/A	#N/A	#N/A	10+	#N/A	#N/A	#N/A	#N/A	#N/A	#N/A	#N/A	38.85
1	4	no	male1	2017-06-23	10:18:11	58	101	D	#N/A	#N/A	#N/A	10+	#N/A	#N/A	#N/A	#N/A	#N/A	#N/A	#N/A	38.85
1	4	no	male1	2017-06-23	10:19:52	58	111	L	#N/A	#N/A	#N/A	10+	#N/A	#N/A	#N/A	#N/A	#N/A	#N/A	#N/A	38.85
1	4	no	male1	2017-06-23	10:21:43	58	355	C	#N/A	#N/A	#N/A	10+	#N/A	#N/A	#N/A	#N/A	#N/A	arthropods	#N/A	38.85
1	4	no	male1	2017-06-23	10:27:38	58	23	L	#N/A	#N/A	#N/A	10+	#N/A	#N/A	#N/A	#N/A	#N/A	#N/A	#N/A	38.85
1	4	no	male1	2017-06-23	10:28:01	58	158	D	#N/A	#N/A	#N/A	10+	#N/A	#N/A	#N/A	#N/A	#N/A	#N/A	#N/A	38.85
1	4	no	male1	2017-06-23	10:30:39	58	39	L	#N/A	#N/A	#N/A	10+	#N/A	#N/A	#N/A	#N/A	#N/A	#N/A	#N/A	38.85
1	4	no	male1	2017-06-23	10:31:18	58	55	C	#N/A	#N/A	#N/A	10+	#N/A	#N/A	#N/A	#N/A	#N/A	arthropods	#N/A	38.85
1	4	no	male1	2017-06-23	10:32:13	58	71	C	#N/A	#N/A	#N/A	#N/A	#N/A	#N/A	#N/A	#N/A	#N/A	arthropods	#N/A	38.85
1	4	no	male1	2017-06-23	10:33:24	58	41	F	#N/A	#N/A	#N/A	#N/A	#N/A	#N/A	#N/A	#N/A	#N/A	#N/A	#N/A	38.85
1	4	no	male1	2017-06-23	10:34:05	58	96	C	#N/A	#N/A	#N/A	#N/A	#N/A	#N/A	#N/A	#N/A	#N/A	arthropods	#N/A	38.85
1	4	no	male1	2017-06-23	10:35:41	58	145	F	#N/A	#N/A	#N/A	#N/A	#N/A	#N/A	#N/A	#N/A	#N/A	#N/A	#N/A	38.85
1	4	no	male1	2017-06-23	10:38:06	58	65	L	#N/A	#N/A	#N/A	#N/A	#N/A	#N/A	#N/A	#N/A	#N/A	arthropods	#N/A	38.85
1	4	no	male1	2017-06-23	10:39:11	#N/A	#N/A	#N/A	#N/A	#N/A	#N/A	#N/A	#N/A	#N/A	#N/A	#N/A	#N/A	#N/A	#N/A	38.85
1	4	no	fem1	2017-06-23	10:49:50	59	12	L	#N/A	#N/A	#N/A	#N/A	juv1_1	#N/A	#N/A	5	#N/A	#N/A	#N/A	38.85
1	4	no	fem1	2017-06-23	10:50:02	59	101	D	#N/A	#N/A	#N/A	#N/A	juv1_1	#N/A	#N/A	5	#N/A	#N/A	#N/A	38.85
1	4	no	fem1	2017-06-23	10:51:43	59	6	L	#N/A	#N/A	#N/A	#N/A	juv1_1	#N/A	#N/A	5	#N/A	#N/A	#N/A	38.85
1	4	no	fem1	2017-06-23	10:51:49	59	126	D	#N/A	#N/A	#N/A	#N/A	juv1_1	#N/A	#N/A	5	#N/A	#N/A	#N/A	38.85
1	4	no	fem1	2017-06-23	10:53:55	59	75	L	#N/A	#N/A	#N/A	#N/A	sub1	#N/A	#N/A	1	#N/A	#N/A	#N/A	38.85
1	4	no	fem1	2017-06-23	10:55:10	59	127	F	#N/A	#N/A	#N/A	#N/A	#N/A	#N/A	#N/A	#N/A	#N/A	#N/A	#N/A	38.85
1	4	no	fem1	2017-06-23	10:57:17	59	166	D	#N/A	#N/A	#N/A	#N/A	#N/A	#N/A	#N/A	#N/A	#N/A	#N/A	#N/A	38.85
1	4	no	fem1	2017-06-23	11:00:03	59	11	L	#N/A	#N/A	#N/A	#N/A	#N/A	#N/A	#N/A	#N/A	#N/A	#N/A	#N/A	38.85
1	4	no	fem1	2017-06-23	11:00:14	59	328	D	#N/A	#N/A	#N/A	#N/A	#N/A	#N/A	#N/A	#N/A	#N/A	#N/A	#N/A	38.85
1	4	no	fem1	2017-06-23	11:05:42	59	25	L	#N/A	#N/A	#N/A	#N/A	#N/A	#N/A	#N/A	#N/A	#N/A	#N/A	#N/A	38.85
1	4	no	fem1	2017-06-23	11:06:07	59	6	F	#N/A	#N/A	#N/A	#N/A	#N/A	#N/A	#N/A	#N/A	#N/A	#N/A	#N/A	38.85
1	4	no	fem1	2017-06-23	11:06:13	59	68	D	#N/A	#N/A	#N/A	#N/A	#N/A	#N/A	#N/A	#N/A	#N/A	#N/A	#N/A	38.85
1	4	no	fem1	2017-06-23	11:07:21	59	68	L	#N/A	#N/A	#N/A	#N/A	#N/A	#N/A	#N/A	#N/A	#N/A	#N/A	#N/A	38.85
1	4	no	fem1	2017-06-23	11:08:29	59	33	D	#N/A	#N/A	#N/A	#N/A	#N/A	#N/A	#N/A	#N/A	#N/A	#N/A	#N/A	38.85
1	4	no	fem1	2017-06-23	11:09:02	59	3	L	#N/A	#N/A	#N/A	#N/A	#N/A	#N/A	#N/A	#N/A	#N/A	#N/A	#N/A	38.85
1	4	no	fem1	2017-06-23	11:09:05	#N/A	#N/A	#N/A	#N/A	#N/A	#N/A	#N/A	#N/A	#N/A	#N/A	#N/A	#N/A	#N/A	#N/A	38.85
1	4	no	fem1	2017-06-23	11:23:00	60	136	D	#N/A	#N/A	#N/A	#N/A	#N/A	#N/A	#N/A	#N/A	#N/A	#N/A	#N/A	38.85
1	4	no	fem1	2017-06-23	11:25:16	60	32	F	#N/A	#N/A	#N/A	#N/A	#N/A	#N/A	#N/A	#N/A	#N/A	#N/A	#N/A	38.85
1	4	no	fem1	2017-06-23	11:25:48	60	773	D	#N/A	#N/A	#N/A	#N/A	#N/A	#N/A	#N/A	#N/A	#N/A	#N/A	#N/A	38.85
1	4	no	fem1	2017-06-23	11:38:41	60	97	L	#N/A	#N/A	#N/A	#N/A	#N/A	#N/A	#N/A	#N/A	#N/A	#N/A	#N/A	38.85
1	4	no	fem1	2017-06-23	11:40:18	60	38	D	#N/A	#N/A	#N/A	#N/A	#N/A	#N/A	#N/A	#N/A	#N/A	#N/A	#N/A	38.85
1	4	no	fem1	2017-06-23	11:40:56	60	6	L	#N/A	#N/A	#N/A	#N/A	#N/A	#N/A	#N/A	#N/A	#N/A	#N/A	#N/A	38.85
1	4	no	fem1	2017-06-23	11:41:02	60	13	C	#N/A	#N/A	#N/A	#N/A	#N/A	#N/A	#N/A	#N/A	#N/A	fruits	5	38.85
1	4	no	fem1	2017-06-23	11:41:15	#N/A	#N/A	#N/A	#N/A	#N/A	#N/A	#N/A	#N/A	#N/A	#N/A	#N/A	#N/A	#N/A	#N/A	38.85
1	4	no	fem1	2017-06-23	15:15:00	61	258	C	#N/A	#N/A	#N/A	#N/A	#N/A	#N/A	#N/A	#N/A	#N/A	fruits	35	38.85
1	4	no	fem1	2017-06-23	15:19:18	61	14	C	#N/A	#N/A	#N/A	#N/A	juv1_1	#N/A	#N/A	5	#N/A	fruits	#N/A	38.85
1	4	no	fem1	2017-06-23	15:19:32	61	143	C	#N/A	#N/A	#N/A	#N/A	juv1_1	#N/A	#N/A	1	#N/A	fruits	#N/A	38.85
1	4	no	fem1	2017-06-23	15:21:55	61	5	L	#N/A	#N/A	#N/A	con	male1	#N/A	#N/A	con	#N/A	#N/A	#N/A	38.85
1	4	no	fem1	2017-06-23	15:22:00	#N/A	#N/A	#N/A	#N/A	#N/A	#N/A	#N/A	#N/A	#N/A	#N/A	#N/A	#N/A	#N/A	#N/A	38.85
1	4	no	male1	2017-06-23	15:23:04	62	113	C	#N/A	#N/A	#N/A	10	#N/A	#N/A	#N/A	#N/A	#N/A	fruits	35	38.85
1	4	no	male1	2017-06-23	15:24:57	62	72	L	#N/A	#N/A	#N/A	10	#N/A	#N/A	#N/A	#N/A	#N/A	#N/A	#N/A	38.85
1	4	no	male1	2017-06-23	15:26:09	62	53	D	#N/A	#N/A	#N/A	10	#N/A	#N/A	#N/A	#N/A	#N/A	#N/A	#N/A	38.85
1	4	no	male1	2017-06-23	15:27:02	62	68	D	#N/A	#N/A	#N/A	10	sub1	juv1_1	#N/A	5	#N/A	#N/A	#N/A	38.85
1	4	no	male1	2017-06-23	15:28:10	62	231	D	#N/A	#N/A	#N/A	5	fem1	#N/A	#N/A	5	#N/A	#N/A	#N/A	38.85
1	4	no	male1	2017-06-23	15:32:01	62	78	D	#N/A	#N/A	#N/A	#N/A	sub1	#N/A	#N/A	5	#N/A	#N/A	#N/A	38.85
1	4	no	male1	2017-06-23	15:33:19	62	704	D	#N/A	#N/A	#N/A	#N/A	sub1	#N/A	#N/A	5	#N/A	#N/A	#N/A	38.85
1	4	no	male1	2017-06-23	15:45:03	62	107	D	#N/A	#N/A	#N/A	#N/A	#N/A	#N/A	#N/A	#N/A	#N/A	#N/A	#N/A	38.85
1	4	no	male1	2017-06-23	15:46:50	62	65	L	#N/A	#N/A	#N/A	#N/A	#N/A	#N/A	#N/A	#N/A	#N/A	#N/A	#N/A	38.85
1	4	no	male1	2017-06-23	15:47:55	62	172	L	#N/A	#N/A	#N/A	5	fem1	juv1_1	#N/A	5	fem1 A	#N/A	#N/A	38.85
1	4	no	male1	2017-06-23	15:50:47	62	58	D	#N/A	#N/A	#N/A	5	fem1	#N/A	#N/A	5	#N/A	#N/A	#N/A	38.85
1	4	no	male1	2017-06-23	15:51:45	62	21	L	#N/A	#N/A	#N/A	5	fem1	#N/A	#N/A	5	male1 A	#N/A	#N/A	38.85
1	4	no	male1	2017-06-23	15:52:06	62	54	D	#N/A	#N/A	#N/A	1	fem1	#N/A	#N/A	1	#N/A	#N/A	#N/A	38.85
1	4	no	male1	2017-06-23	15:53:00	62	3	L	#N/A	#N/A	#N/A	1	fem1	#N/A	#N/A	1	#N/A	#N/A	#N/A	38.85
1	4	no	male1	2017-06-23	15:53:03	62	71	D	#N/A	#N/A	#N/A	1	fem1	#N/A	#N/A	1	#N/A	#N/A	#N/A	38.85
1	4	no	male1	2017-06-23	15:54:14	62	222	D	#N/A	#N/A	#N/A	5	fem1	#N/A	#N/A	5	#N/A	#N/A	#N/A	38.85
1	4	no	male1	2017-06-23	15:57:56	62	328	L	#N/A	#N/A	#N/A	5	fem1	#N/A	#N/A	5	male1 A	#N/A	#N/A	38.85
1	4	no	male1	2017-06-23	16:03:24	62	108	D	#N/A	#N/A	#N/A	5	fem1	#N/A	#N/A	5	fem1 M	#N/A	#N/A	38.85
1	4	no	male1	2017-06-23	16:05:12	62	2	L	#N/A	#N/A	#N/A	5	fem1	#N/A	#N/A	5	male1 A	#N/A	#N/A	38.85
1	4	no	male1	2017-06-23	16:05:14	62	50	DC	fem1	#N/A	#N/A	con	fem1	#N/A	#N/A	con	#N/A	#N/A	#N/A	38.85
1	4	no	male1	2017-06-23	16:06:04	62	58	DC	fem1	#N/A	#N/A	con	fem1	#N/A	#N/A	con	#N/A	#N/A	#N/A	38.85
1	4	no	male1	2017-06-23	16:07:02	62	806	D	#N/A	#N/A	#N/A	1	fem1	#N/A	#N/A	1	#N/A	#N/A	#N/A	38.85
1	4	no	male1	2017-06-23	16:20:28	62	35	DC	fem1	#N/A	#N/A	con	fem1	#N/A	#N/A	con	fem1 A	#N/A	#N/A	38.85
1	4	no	male1	2017-06-23	16:21:03	62	112	D	#N/A	#N/A	#N/A	1	fem1	#N/A	#N/A	1	#N/A	#N/A	#N/A	38.85
1	4	no	male1	2017-06-23	16:22:55	62	12	L	#N/A	#N/A	#N/A	5	fem1	#N/A	#N/A	5	male1 M	#N/A	#N/A	38.85
1	4	no	male1	2017-06-23	16:23:07	62	54	L	#N/A	#N/A	#N/A	5	fem1	#N/A	#N/A	5	#N/A	#N/A	#N/A	38.85
1	4	no	male1	2017-06-23	16:24:01	62	104	D	#N/A	#N/A	#N/A	5	fem1	#N/A	#N/A	5	fem1 A	#N/A	#N/A	38.85
1	4	no	male1	2017-06-23	16:25:45	62	20	L	#N/A	#N/A	#N/A	5	fem1	#N/A	#N/A	5	#N/A	#N/A	#N/A	38.85
1	4	no	male1	2017-06-23	16:26:05	62	59	L	#N/A	#N/A	#N/A	5	fem1	#N/A	#N/A	5	#N/A	#N/A	#N/A	38.85
1	4	no	male1	2017-06-23	16:27:04	#N/A	#N/A	#N/A	#N/A	#N/A	#N/A	#N/A	#N/A	#N/A	#N/A	#N/A	#N/A	#N/A	#N/A	38.85
1	4	no	male1	2017-06-24	07:06:50	63	72	L	#N/A	#N/A	#N/A	#N/A	juv1_1	#N/A	#N/A	5	#N/A	#N/A	#N/A	38.85
1	4	no	male1	2017-06-24	07:08:02	63	225	D	#N/A	#N/A	#N/A	#N/A	juv1_1	#N/A	#N/A	5	#N/A	#N/A	#N/A	38.85
1	4	no	male1	2017-06-24	7:11:47	63	41	L	#N/A	#N/A	#N/A	#N/A	juv1_1	#N/A	#N/A	5	#N/A	#N/A	#N/A	38.85
1	4	no	male1	2017-06-24	07:12:28	63	261	D	#N/A	#N/A	#N/A	#N/A	juv1_1	#N/A	#N/A	5	#N/A	#N/A	#N/A	38.85
1	4	no	male1	2017-06-24	7:16:49	63	36	L	#N/A	#N/A	#N/A	#N/A	juv1_1	#N/A	#N/A	5	#N/A	#N/A	#N/A	38.85
1	4	no	male1	2017-06-24	07:17:25	63	129	D	#N/A	#N/A	#N/A	1	fem1	#N/A	#N/A	1	#N/A	#N/A	#N/A	38.85
1	4	no	male1	2017-06-24	07:19:34	63	209	D	#N/A	#N/A	#N/A	5	juv1_1	#N/A	#N/A	1	#N/A	#N/A	#N/A	38.85
1	4	no	male1	2017-06-24	07:23:03	63	88	F	#N/A	#N/A	#N/A	5	juv1_1	#N/A	#N/A	1	#N/A	#N/A	#N/A	38.85
1	4	no	male1	2017-06-24	07:24:31	63	256	D	#N/A	#N/A	#N/A	5	juv1_1	#N/A	#N/A	1	#N/A	#N/A	#N/A	38.85
1	4	no	male1	2017-06-24	7:28:47	63	59	L	#N/A	#N/A	#N/A	#N/A	#N/A	#N/A	#N/A	#N/A	#N/A	#N/A	#N/A	38.85
1	4	no	male1	2017-06-24	07:29:46	63	68	C	#N/A	#N/A	#N/A	#N/A	#N/A	#N/A	#N/A	#N/A	#N/A	fruits	2	38.85
1	4	no	male1	2017-06-24	7:30:54	63	11	L	#N/A	#N/A	#N/A	#N/A	#N/A	#N/A	#N/A	#N/A	#N/A	#N/A	#N/A	38.85
1	4	no	male1	2017-06-24	07:31:05	63	150	F	#N/A	#N/A	#N/A	#N/A	#N/A	#N/A	#N/A	#N/A	#N/A	#N/A	#N/A	38.85
1	4	no	male1	2017-06-24	7:33:35	63	43	L	#N/A	#N/A	#N/A	#N/A	#N/A	#N/A	#N/A	#N/A	#N/A	#N/A	#N/A	38.85
1	4	no	male1	2017-06-24	07:34:18	63	40	D	#N/A	#N/A	#N/A	#N/A	#N/A	#N/A	#N/A	#N/A	#N/A	#N/A	#N/A	38.85
1	4	no	male1	2017-06-24	7:34:58	63	64	L	#N/A	#N/A	#N/A	#N/A	#N/A	#N/A	#N/A	#N/A	#N/A	#N/A	#N/A	38.85
1	4	no	male1	2017-06-24	07:36:02	63	111	D	#N/A	#N/A	#N/A	#N/A	#N/A	#N/A	#N/A	#N/A	#N/A	#N/A	#N/A	38.85
1	4	no	male1	2017-06-24	7:37:53	63	18	L	#N/A	#N/A	#N/A	#N/A	#N/A	#N/A	#N/A	#N/A	#N/A	#N/A	#N/A	38.85
1	4	no	male1	2017-06-24	07:38:11	63	188	D	#N/A	#N/A	#N/A	#N/A	#N/A	#N/A	#N/A	#N/A	#N/A	#N/A	#N/A	38.85
1	4	no	male1	2017-06-24	07:41:19	63	44	DC	juv1_1	#N/A	#N/A	1	juv1_1	#N/A	#N/A	con	#N/A	#N/A	#N/A	38.85
1	4	no	male1	2017-06-24	07:42:03	63	118	DC	juv1_1	#N/A	#N/A	5	juv1_1	#N/A	#N/A	con	#N/A	#N/A	#N/A	38.85
1	4	no	male1	2017-06-24	07:44:01	63	13	D	#N/A	#N/A	#N/A	5	juv1_1	#N/A	#N/A	1	#N/A	#N/A	#N/A	38.85
1	4	no	male1	2017-06-24	7:44:14	63	159	DC	sub1	#N/A	#N/A	#N/A	sub1	#N/A	#N/A	con	#N/A	#N/A	#N/A	38.85
1	4	no	male1	2017-06-24	07:46:53	63	195	Ga	juv1_1	#N/A	#N/A	#N/A	sub1	#N/A	#N/A	con	#N/A	#N/A	#N/A	38.85
1	4	no	male1	2017-06-24	07:50:08	63	52	Gp	juv1_1	#N/A	#N/A	#N/A	sub1	#N/A	#N/A	con	#N/A	#N/A	#N/A	38.85
1	4	no	male1	2017-06-24	7:51:00	63	63	D	#N/A	#N/A	#N/A	#N/A	sub1	#N/A	#N/A	5	#N/A	#N/A	#N/A	38.85
1	4	no	male1	2017-06-24	07:52:03	63	72	L	#N/A	#N/A	#N/A	#N/A	#N/A	#N/A	#N/A	#N/A	#N/A	#N/A	#N/A	38.85
1	4	no	male1	2017-06-24	07:53:15	#N/A	#N/A	#N/A	#N/A	#N/A	#N/A	#N/A	#N/A	#N/A	#N/A	#N/A	#N/A	#N/A	#N/A	38.85
1	4	no	fem1	2017-06-24	8:49:00	64	78	F	#N/A	#N/A	#N/A	#N/A	#N/A	#N/A	#N/A	#N/A	#N/A	#N/A	#N/A	38.85
1	4	no	fem1	2017-06-24	8:50:18	64	57	D	#N/A	#N/A	#N/A	#N/A	#N/A	#N/A	#N/A	#N/A	#N/A	#N/A	#N/A	38.85
1	4	no	fem1	2017-06-24	08:51:15	64	83	C	#N/A	#N/A	#N/A	#N/A	#N/A	#N/A	#N/A	#N/A	#N/A	arthropods	#N/A	38.85
1	4	no	fem1	2017-06-24	8:52:38	64	24	L	#N/A	#N/A	#N/A	#N/A	#N/A	#N/A	#N/A	#N/A	#N/A	#N/A	#N/A	38.85
1	4	no	fem1	2017-06-24	8:53:02	64	9	D	#N/A	#N/A	#N/A	#N/A	#N/A	#N/A	#N/A	#N/A	#N/A	arthropods	#N/A	38.85
1	4	no	fem1	2017-06-24	8:53:11	64	36	L	#N/A	#N/A	#N/A	#N/A	#N/A	#N/A	#N/A	#N/A	#N/A	#N/A	#N/A	38.85
1	4	no	fem1	2017-06-24	8:53:47	64	35	C	#N/A	#N/A	#N/A	#N/A	#N/A	#N/A	#N/A	#N/A	#N/A	arthropods	#N/A	38.85
1	4	no	fem1	2017-06-24	8:54:22	64	29	D	#N/A	#N/A	#N/A	#N/A	#N/A	#N/A	#N/A	#N/A	#N/A	#N/A	#N/A	38.85
1	4	no	fem1	2017-06-24	8:54:51	64	23	F	#N/A	#N/A	#N/A	#N/A	#N/A	#N/A	#N/A	#N/A	#N/A	#N/A	#N/A	38.85
1	4	no	fem1	2017-06-24	8:55:14	64	88	D	#N/A	#N/A	#N/A	#N/A	#N/A	#N/A	#N/A	#N/A	#N/A	#N/A	#N/A	38.85
1	4	no	fem1	2017-06-24	08:56:42	64	21	C	#N/A	#N/A	#N/A	#N/A	#N/A	#N/A	#N/A	#N/A	#N/A	arthropods	#N/A	38.85
1	4	no	fem1	2017-06-24	8:57:03	64	59	D	#N/A	#N/A	#N/A	#N/A	#N/A	#N/A	#N/A	#N/A	#N/A	#N/A	#N/A	38.85
1	4	no	fem1	2017-06-24	8:58:02	64	11	L	#N/A	#N/A	#N/A	#N/A	#N/A	#N/A	#N/A	#N/A	#N/A	#N/A	#N/A	38.85
1	4	no	fem1	2017-06-24	8:58:13	64	59	D	#N/A	#N/A	#N/A	#N/A	#N/A	#N/A	#N/A	#N/A	#N/A	#N/A	#N/A	38.85
1	4	no	fem1	2017-06-24	08:59:12	64	15	F	#N/A	#N/A	#N/A	#N/A	#N/A	#N/A	#N/A	#N/A	#N/A	#N/A	#N/A	38.85
1	4	no	fem1	2017-06-24	8:59:27	64	54	L	#N/A	#N/A	#N/A	#N/A	#N/A	#N/A	#N/A	#N/A	#N/A	#N/A	#N/A	38.85
1	4	no	fem1	2017-06-24	9:00:21	64	102	D	#N/A	#N/A	#N/A	#N/A	#N/A	#N/A	#N/A	#N/A	#N/A	#N/A	#N/A	38.85
1	4	no	fem1	2017-06-24	9:02:03	64	10	L	#N/A	#N/A	#N/A	#N/A	#N/A	#N/A	#N/A	#N/A	#N/A	#N/A	#N/A	38.85
1	4	no	fem1	2017-06-24	9:02:13	64	64	F	#N/A	#N/A	#N/A	#N/A	#N/A	#N/A	#N/A	#N/A	#N/A	#N/A	#N/A	38.85
1	4	no	fem1	2017-06-24	9:03:17	64	60	D	#N/A	#N/A	#N/A	#N/A	#N/A	#N/A	#N/A	#N/A	#N/A	#N/A	#N/A	38.85
1	4	no	fem1	2017-06-24	09:04:17	64	125	F	#N/A	#N/A	#N/A	#N/A	#N/A	#N/A	#N/A	#N/A	#N/A	#N/A	#N/A	38.85
1	4	no	fem1	2017-06-24	9:06:22	64	42	C	#N/A	#N/A	#N/A	#N/A	#N/A	#N/A	#N/A	#N/A	#N/A	arthropods	#N/A	38.85
1	4	no	fem1	2017-06-24	9:07:04	64	74	D	#N/A	#N/A	#N/A	#N/A	#N/A	#N/A	#N/A	#N/A	#N/A	#N/A	#N/A	38.85
1	4	no	fem1	2017-06-24	9:08:18	64	45	C	#N/A	#N/A	#N/A	#N/A	#N/A	#N/A	#N/A	#N/A	#N/A	arthropods	#N/A	38.85
1	4	no	fem1	2017-06-24	09:09:03	64	8	L	#N/A	#N/A	#N/A	#N/A	#N/A	#N/A	#N/A	#N/A	#N/A	#N/A	#N/A	38.85
1	4	no	fem1	2017-06-24	9:09:11	64	51	C	#N/A	#N/A	#N/A	#N/A	#N/A	#N/A	#N/A	#N/A	#N/A	arthropods	#N/A	38.85
1	4	no	fem1	2017-06-24	9:10:02	64	94	F	#N/A	#N/A	#N/A	#N/A	#N/A	#N/A	#N/A	#N/A	#N/A	#N/A	#N/A	38.85
1	4	no	fem1	2017-06-24	09:11:36	64	304	D	#N/A	#N/A	#N/A	#N/A	#N/A	#N/A	#N/A	#N/A	#N/A	#N/A	#N/A	38.85
1	4	no	fem1	2017-06-24	9:16:40	64	25	L	#N/A	#N/A	#N/A	#N/A	#N/A	#N/A	#N/A	#N/A	#N/A	#N/A	#N/A	38.85
1	4	no	fem1	2017-06-24	9:17:05	64	72	C	#N/A	#N/A	#N/A	#N/A	#N/A	#N/A	#N/A	#N/A	#N/A	arthropods	#N/A	38.85
1	4	no	fem1	2017-06-24	9:18:17	64	130	C	#N/A	#N/A	#N/A	#N/A	#N/A	#N/A	#N/A	#N/A	#N/A	arthropods	#N/A	38.85
1	4	no	fem1	2017-06-24	9:20:27	64	59	D	#N/A	#N/A	#N/A	#N/A	#N/A	#N/A	#N/A	#N/A	#N/A	#N/A	#N/A	38.85
1	4	no	fem1	2017-06-24	09:21:26	64	67	F	#N/A	#N/A	#N/A	#N/A	#N/A	#N/A	#N/A	#N/A	#N/A	#N/A	#N/A	38.85
1	4	no	fem1	2017-06-24	9:22:33	64	151	D	#N/A	#N/A	#N/A	#N/A	#N/A	#N/A	#N/A	#N/A	#N/A	#N/A	#N/A	38.85
1	4	no	fem1	2017-06-24	09:25:04	64	12	L	#N/A	#N/A	#N/A	#N/A	#N/A	#N/A	#N/A	#N/A	#N/A	#N/A	#N/A	38.85
1	4	no	fem1	2017-06-24	9:25:16	64	65	D	#N/A	#N/A	#N/A	#N/A	#N/A	#N/A	#N/A	#N/A	#N/A	#N/A	#N/A	38.85
1	4	no	fem1	2017-06-24	9:26:21	64	220	F	#N/A	#N/A	#N/A	#N/A	#N/A	#N/A	#N/A	#N/A	#N/A	#N/A	#N/A	38.85
1	4	no	fem1	2017-06-24	9:30:01	64	77	L	#N/A	#N/A	#N/A	#N/A	#N/A	#N/A	#N/A	#N/A	#N/A	#N/A	#N/A	38.85
1	4	no	fem1	2017-06-24	09:31:18	64	794	D	#N/A	#N/A	#N/A	#N/A	#N/A	#N/A	#N/A	#N/A	#N/A	#N/A	#N/A	38.85
1	4	no	fem1	2017-06-24	9:44:32	64	75	F	#N/A	#N/A	#N/A	#N/A	#N/A	#N/A	#N/A	#N/A	#N/A	arthropods	#N/A	38.85
1	4	no	fem1	2017-06-24	09:45:47	64	1016	D	#N/A	#N/A	#N/A	#N/A	#N/A	#N/A	#N/A	#N/A	#N/A	#N/A	#N/A	38.85
1	4	no	fem1	2017-06-24	10:02:43	64	37	L	#N/A	#N/A	#N/A	#N/A	#N/A	#N/A	#N/A	#N/A	#N/A	#N/A	#N/A	38.85
1	4	no	fem1	2017-06-24	10:03:20	64	218	D	#N/A	#N/A	#N/A	#N/A	#N/A	#N/A	#N/A	#N/A	#N/A	#N/A	#N/A	38.85
1	4	no	fem1	2017-06-24	10:06:58	64	64	L	#N/A	#N/A	#N/A	#N/A	#N/A	#N/A	#N/A	#N/A	#N/A	#N/A	#N/A	38.85
1	4	no	fem1	2017-06-24	10:08:02	64	52	D	#N/A	#N/A	#N/A	#N/A	#N/A	#N/A	#N/A	#N/A	#N/A	#N/A	#N/A	38.85
1	4	no	fem1	2017-06-24	10:08:54	64	29	L	#N/A	#N/A	#N/A	#N/A	#N/A	#N/A	#N/A	#N/A	#N/A	#N/A	#N/A	38.85
1	4	no	fem1	2017-06-24	10:09:23	64	52	C	#N/A	#N/A	#N/A	#N/A	#N/A	#N/A	#N/A	#N/A	male1 A	termite nest	#N/A	38.85
1	4	no	fem1	2017-06-24	10:10:15	64	11	C	#N/A	#N/A	#N/A	10	male1	#N/A	#N/A	10	#N/A	termite nest	#N/A	38.85
1	4	no	fem1	2017-06-24	10:10:26	64	36	C	#N/A	#N/A	#N/A	con	male1	#N/A	#N/A	con	#N/A	termite nest	#N/A	38.85
1	4	no	fem1	2017-06-24	10:11:02	64	69	D	#N/A	#N/A	#N/A	5	male1	#N/A	#N/A	5	#N/A	#N/A	#N/A	38.85
1	4	no	fem1	2017-06-24	10:12:11	64	3	L	#N/A	#N/A	#N/A	5	male1	#N/A	#N/A	5	#N/A	#N/A	#N/A	38.85
1	4	no	fem1	2017-06-24	10:12:14	64	106	D	#N/A	#N/A	#N/A	5	male1	#N/A	#N/A	5	#N/A	#N/A	#N/A	38.85
1	4	no	fem1	2017-06-24	10:14:00	64	78	D	#N/A	#N/A	#N/A	5	male1	#N/A	#N/A	5	#N/A	#N/A	#N/A	38.85
1	4	no	fem1	2017-06-24	10:15:18	64	93	L	#N/A	#N/A	#N/A	5	male1	#N/A	#N/A	5	fem1 A	#N/A	#N/A	38.85
1	4	no	fem1	2017-06-24	10:16:51	64	9	L	#N/A	#N/A	#N/A	5	male1	#N/A	#N/A	5	#N/A	#N/A	#N/A	38.85
1	4	no	fem1	2017-06-24	10:17:00	64	236	D	#N/A	#N/A	#N/A	10	male1	#N/A	#N/A	10	#N/A	#N/A	#N/A	38.85
1	4	no	fem1	2017-06-24	10:20:56	64	80	L	#N/A	#N/A	#N/A	5	#N/A	#N/A	#N/A	#N/A	#N/A	#N/A	#N/A	38.85
1	4	no	fem1	2017-06-24	10:22:16	64	131	L	#N/A	#N/A	#N/A	10	#N/A	#N/A	#N/A	#N/A	#N/A	#N/A	#N/A	38.85
1	4	no	fem1	2017-06-24	10:24:27	64	112	F	#N/A	#N/A	#N/A	#N/A	#N/A	#N/A	#N/A	#N/A	#N/A	#N/A	#N/A	38.85
1	4	no	fem1	2017-06-24	10:26:19	64	3	L	#N/A	#N/A	#N/A	5	#N/A	#N/A	#N/A	#N/A	#N/A	#N/A	#N/A	38.85
1	4	no	fem1	2017-06-24	10:26:22	#N/A	#N/A	#N/A	#N/A	#N/A	#N/A	#N/A	#N/A	#N/A	#N/A	#N/A	#N/A	#N/A	#N/A	38.85
1	4	no	male1	2017-06-24	10:33:00	65	68	D	#N/A	#N/A	#N/A	#N/A	#N/A	#N/A	#N/A	#N/A	#N/A	#N/A	#N/A	38.85
1	4	no	male1	2017-06-24	10:34:08	65	5	L	#N/A	#N/A	#N/A	#N/A	#N/A	#N/A	#N/A	#N/A	#N/A	#N/A	#N/A	38.85
1	4	no	male1	2017-06-24	10:34:13	65	129	F	#N/A	#N/A	#N/A	#N/A	#N/A	#N/A	#N/A	#N/A	#N/A	#N/A	#N/A	38.85
1	4	no	male1	2017-06-24	10:36:22	65	25	L	#N/A	#N/A	#N/A	#N/A	#N/A	#N/A	#N/A	#N/A	#N/A	#N/A	#N/A	38.85
1	4	no	male1	2017-06-24	10:36:47	65	5	F	#N/A	#N/A	#N/A	#N/A	#N/A	#N/A	#N/A	#N/A	#N/A	#N/A	#N/A	38.85
1	4	no	male1	2017-06-24	10:36:52	65	58	D	#N/A	#N/A	#N/A	#N/A	#N/A	#N/A	#N/A	#N/A	#N/A	#N/A	#N/A	38.85
1	4	no	male1	2017-06-24	10:37:50	65	13	L	#N/A	#N/A	#N/A	#N/A	#N/A	#N/A	#N/A	#N/A	#N/A	#N/A	#N/A	38.85
1	4	no	male1	2017-06-24	10:38:03	65	91	D	#N/A	#N/A	#N/A	5	#N/A	#N/A	#N/A	#N/A	fem1 A	#N/A	#N/A	38.85
1	4	no	male1	2017-06-24	10:39:34	65	37	L	#N/A	#N/A	#N/A	5	#N/A	#N/A	#N/A	#N/A	#N/A	#N/A	#N/A	38.85
1	4	no	male1	2017-06-24	10:40:11	65	102	D	#N/A	#N/A	#N/A	5	fem1	#N/A	#N/A	5	#N/A	#N/A	#N/A	38.85
1	4	no	male1	2017-06-24	10:41:53	65	16	L	#N/A	#N/A	#N/A	5	fem1	#N/A	#N/A	5	#N/A	#N/A	#N/A	38.85
1	4	no	male1	2017-06-24	10:42:09	65	82	D	#N/A	#N/A	#N/A	5	fem1	juv1_1	#N/A	5	#N/A	#N/A	#N/A	38.85
1	4	no	male1	2017-06-24	10:43:31	65	145	L	#N/A	#N/A	#N/A	#N/A	juv1_1	#N/A	#N/A	5	#N/A	#N/A	#N/A	38.85
1	4	no	male1	2017-06-24	10:45:56	65	86	FV	#N/A	#N/A	#N/A	#N/A	#N/A	#N/A	#N/A	#N/A	#N/A	#N/A	#N/A	38.85
1	4	no	male1	2017-06-24	10:47:22	65	56	F	#N/A	#N/A	#N/A	#N/A	#N/A	#N/A	#N/A	#N/A	#N/A	#N/A	#N/A	38.85
1	4	no	male1	2017-06-24	10:48:18	65	106	D	#N/A	#N/A	#N/A	#N/A	#N/A	#N/A	#N/A	#N/A	#N/A	#N/A	#N/A	38.85
1	4	no	male1	2017-06-24	10:50:04	65	134	C	#N/A	#N/A	#N/A	#N/A	#N/A	#N/A	#N/A	#N/A	#N/A	leaves	#N/A	38.85
1	4	no	male1	2017-06-24	10:52:18	65	139	D	#N/A	#N/A	#N/A	#N/A	#N/A	#N/A	#N/A	#N/A	#N/A	leaves	#N/A	38.85
1	4	no	male1	2017-06-24	10:54:37	65	10	L	#N/A	#N/A	#N/A	#N/A	#N/A	#N/A	#N/A	#N/A	#N/A	#N/A	#N/A	38.85
1	4	no	male1	2017-06-24	10:54:47	65	109	D	#N/A	#N/A	#N/A	#N/A	#N/A	#N/A	#N/A	#N/A	#N/A	#N/A	#N/A	38.85
1	4	no	male1	2017-06-24	10:55:53	65	20	L	#N/A	#N/A	#N/A	#N/A	#N/A	#N/A	#N/A	#N/A	#N/A	#N/A	#N/A	38.85
1	4	no	male1	2017-06-24	10:56:13	65	95	D	#N/A	#N/A	#N/A	#N/A	#N/A	#N/A	#N/A	#N/A	#N/A	#N/A	#N/A	38.85
1	4	no	male1	2017-06-24	10:57:48	65	38	L	#N/A	#N/A	#N/A	#N/A	#N/A	#N/A	#N/A	#N/A	#N/A	#N/A	#N/A	38.85
1	4	no	male1	2017-06-24	10:58:26	65	149	D	#N/A	#N/A	#N/A	#N/A	#N/A	#N/A	#N/A	#N/A	#N/A	#N/A	#N/A	38.85
1	4	no	male1	2017-06-24	11:00:55	65	72	L	#N/A	#N/A	#N/A	#N/A	#N/A	#N/A	#N/A	#N/A	#N/A	#N/A	#N/A	38.85
1	4	no	male1	2017-06-24	11:02:07	65	101	D	#N/A	#N/A	#N/A	#N/A	#N/A	#N/A	#N/A	#N/A	#N/A	#N/A	#N/A	38.85
1	4	no	male1	2017-06-24	11:03:48	65	12	L	#N/A	#N/A	#N/A	#N/A	#N/A	#N/A	#N/A	#N/A	#N/A	#N/A	#N/A	38.85
1	4	no	male1	2017-06-24	11:04:00	65	56	DC	fem1	#N/A	#N/A	con	fem1	#N/A	#N/A	con	#N/A	#N/A	#N/A	38.85
1	4	no	male1	2017-06-24	11:04:56	65	22	L	#N/A	#N/A	#N/A	1	fem1	#N/A	#N/A	1	fem1 A	#N/A	#N/A	38.85
1	4	no	male1	2017-06-24	11:05:18	65	31	D	#N/A	#N/A	#N/A	5	fem1	#N/A	#N/A	5	#N/A	#N/A	#N/A	38.85
1	4	no	male1	2017-06-24	11:05:49	65	25	L	#N/A	#N/A	#N/A	5	fem1	#N/A	#N/A	5	#N/A	#N/A	#N/A	38.85
1	4	no	male1	2017-06-24	11:06:14	65	101	C	#N/A	#N/A	#N/A	#N/A	#N/A	#N/A	#N/A	#N/A	#N/A	leaves	#N/A	38.85
1	4	no	male1	2017-06-24	11:07:55	65	68	L	#N/A	#N/A	#N/A	5	#N/A	#N/A	#N/A	#N/A	fem1 A	#N/A	#N/A	38.85
1	4	no	male1	2017-06-24	11:09:03	65	7	L	#N/A	#N/A	#N/A	#N/A	#N/A	#N/A	#N/A	#N/A	#N/A	#N/A	#N/A	38.85
1	4	no	male1	2017-06-24	11:09:10	65	68	DC	male1	#N/A	#N/A	#N/A	#N/A	#N/A	#N/A	#N/A	#N/A	#N/A	#N/A	38.85
1	4	no	male1	2017-06-24	11:10:18	65	149	D	#N/A	#N/A	#N/A	10	juv1_1	#N/A	#N/A	5	#N/A	#N/A	#N/A	38.85
1	4	no	male1	2017-06-24	11:12:47	65	10	L	#N/A	#N/A	#N/A	10	juv1_1	#N/A	#N/A	5	#N/A	#N/A	#N/A	38.85
1	4	no	male1	2017-06-24	11:12:57	65	3	D	#N/A	#N/A	#N/A	10	juv1_1	#N/A	#N/A	5	#N/A	#N/A	#N/A	38.85
1	4	no	male1	2017-06-24	11:13:00	65	2	L	#N/A	#N/A	#N/A	10	juv1_1	#N/A	#N/A	5	#N/A	#N/A	#N/A	38.85
1	4	no	male1	2017-06-24	11:13:02	#N/A	#N/A	#N/A	#N/A	#N/A	#N/A	#N/A	#N/A	#N/A	#N/A	#N/A	#N/A	#N/A	#N/A	38.85
1	4	no	male1	2017-06-24	12:08:50	66	11	L	#N/A	#N/A	#N/A	5	#N/A	#N/A	#N/A	#N/A	#N/A	#N/A	#N/A	38.85
1	4	no	male1	2017-06-24	12:09:01	66	64	L	#N/A	#N/A	#N/A	5	#N/A	#N/A	#N/A	#N/A	#N/A	#N/A	#N/A	38.85
1	4	no	male1	2017-06-24	12:10:05	66	236	C	#N/A	#N/A	#N/A	1	#N/A	#N/A	#N/A	#N/A	#N/A	fruits	5	38.85
1	4	no	male1	2017-06-24	12:14:01	66	122	C	#N/A	#N/A	#N/A	1	fem1	#N/A	#N/A	1	#N/A	fruits	5	38.85
1	4	no	male1	2017-06-24	12:16:03	66	118	C	#N/A	#N/A	#N/A	5	#N/A	#N/A	#N/A	#N/A	#N/A	fruits	5	38.85
1	4	no	male1	2017-06-24	12:18:01	66	81	D	#N/A	#N/A	#N/A	5	#N/A	#N/A	#N/A	#N/A	#N/A	#N/A	#N/A	38.85
1	4	no	male1	2017-06-24	12:19:22	66	219	C	#N/A	#N/A	#N/A	5	#N/A	#N/A	#N/A	#N/A	#N/A	fruits	5	38.85
1	4	no	male1	2017-06-24	12:23:01	66	66	D	#N/A	#N/A	#N/A	#N/A	#N/A	#N/A	#N/A	#N/A	#N/A	#N/A	#N/A	38.85
1	4	no	male1	2017-06-24	12:24:07	66	243	C	#N/A	#N/A	#N/A	#N/A	#N/A	#N/A	#N/A	#N/A	#N/A	fruits	5	38.85
1	4	no	male1	2017-06-24	12:28:10	66	11	C	#N/A	#N/A	#N/A	5	#N/A	#N/A	#N/A	#N/A	#N/A	fruits	5	38.85
1	4	no	male1	2017-06-24	12:28:21	#N/A	#N/A	#N/A	#N/A	#N/A	#N/A	#N/A	#N/A	#N/A	#N/A	#N/A	#N/A	#N/A	#N/A	38.85
1	4	no	male1	2017-06-24	12:37:01	67	544	C	#N/A	#N/A	#N/A	10	#N/A	#N/A	#N/A	#N/A	#N/A	fruits	3	38.85
1	4	no	male1	2017-06-24	12:46:05	67	110	D	#N/A	#N/A	#N/A	10	#N/A	#N/A	#N/A	#N/A	#N/A	#N/A	#N/A	38.85
1	4	no	male1	2017-06-24	12:47:55	67	8	L	#N/A	#N/A	#N/A	10	#N/A	#N/A	#N/A	#N/A	#N/A	#N/A	#N/A	38.85
1	4	no	male1	2017-06-24	12:48:03	67	118	D	#N/A	#N/A	#N/A	10	#N/A	#N/A	#N/A	#N/A	#N/A	#N/A	#N/A	38.85
1	4	no	male1	2017-06-24	12:50:01	67	10	L	#N/A	#N/A	#N/A	10	#N/A	#N/A	#N/A	#N/A	#N/A	#N/A	#N/A	38.85
1	4	no	male1	2017-06-24	12:50:11	67	63	F	#N/A	#N/A	#N/A	10	#N/A	#N/A	#N/A	#N/A	#N/A	#N/A	#N/A	38.85
1	4	no	male1	2017-06-24	12:51:14	67	160	C	#N/A	#N/A	#N/A	10	#N/A	#N/A	#N/A	#N/A	#N/A	fruits	3	38.85
1	4	no	male1	2017-06-24	12:53:54	67	67	L	#N/A	#N/A	#N/A	10	#N/A	#N/A	#N/A	#N/A	#N/A	#N/A	#N/A	38.85
1	4	no	male1	2017-06-24	12:55:01	67	242	D	#N/A	#N/A	#N/A	10	#N/A	#N/A	#N/A	#N/A	#N/A	#N/A	#N/A	38.85
1	4	no	male1	2017-06-24	12:59:03	67	109	L	#N/A	#N/A	#N/A	#N/A	juv1_1	#N/A	#N/A	5	#N/A	#N/A	#N/A	38.85
1	4	no	male1	2017-06-24	13:00:52	67	8	L	#N/A	#N/A	#N/A	#N/A	juv1_1	#N/A	#N/A	5	#N/A	#N/A	#N/A	38.85
1	4	no	male1	2017-06-24	13:01:00	67	187	D	#N/A	#N/A	#N/A	#N/A	juv1_1	#N/A	#N/A	1	#N/A	#N/A	#N/A	38.85
1	4	no	male1	2017-06-24	13:04:07	67	6	L	#N/A	#N/A	#N/A	#N/A	juv1_1	#N/A	#N/A	1	#N/A	#N/A	#N/A	38.85
1	4	no	male1	2017-06-24	13:04:13	67	176	F	#N/A	#N/A	#N/A	#N/A	juv1_1	#N/A	#N/A	1	#N/A	#N/A	#N/A	38.85
1	4	no	male1	2017-06-24	13:07:09	67	69	DC	juv1_1	#N/A	#N/A	#N/A	juv1_1	#N/A	#N/A	con	#N/A	#N/A	#N/A	38.85
1	4	no	male1	2017-06-24	13:08:18	67	54	D	#N/A	#N/A	#N/A	#N/A	juv1_1	#N/A	#N/A	1	#N/A	#N/A	#N/A	38.85
1	4	no	male1	2017-06-24	13:09:12	67	7	D	#N/A	#N/A	#N/A	#N/A	juv1_1	#N/A	#N/A	5	#N/A	#N/A	#N/A	38.85
1	4	no	male1	2017-06-24	13:09:19	67	49	F	#N/A	#N/A	#N/A	#N/A	juv1_1	#N/A	#N/A	5	#N/A	#N/A	#N/A	38.85
1	4	no	male1	2017-06-24	13:10:08	67	315	D	#N/A	#N/A	#N/A	#N/A	juv1_1	#N/A	#N/A	5	#N/A	#N/A	#N/A	38.85
1	4	no	male1	2017-06-24	13:15:23	#N/A	#N/A	#N/A	#N/A	#N/A	#N/A	#N/A	#N/A	#N/A	#N/A	#N/A	#N/A	#N/A	#N/A	38.85
1	4	no	male1	2017-06-26	7:30:00	68	475	call	fem1	sub1	juv1_1	5	fem1	juv1_1	#N/A	5	#N/A	#N/A	#N/A	38.85
1	4	no	male1	2017-06-26	7:37:55	68	67	L	#N/A	#N/A	#N/A	5	sub1	#N/A	#N/A	5	#N/A	#N/A	#N/A	38.85
1	4	no	male1	2017-06-26	07:39:02	68	949	D	#N/A	#N/A	#N/A	5	fem1	juv1_1	#N/A	5	#N/A	#N/A	#N/A	38.85
1	4	no	male1	2017-06-26	07:54:51	68	192	L	#N/A	#N/A	#N/A	#N/A	#N/A	#N/A	#N/A	#N/A	#N/A	#N/A	#N/A	38.85
1	4	no	male1	2017-06-26	07:58:03	68	117	FV	#N/A	#N/A	#N/A	#N/A	#N/A	#N/A	#N/A	#N/A	#N/A	#N/A	#N/A	38.85
1	4	no	male1	2017-06-26	8:00:00	68	135	D	#N/A	#N/A	#N/A	#N/A	#N/A	#N/A	#N/A	#N/A	#N/A	#N/A	#N/A	38.85
1	4	no	male1	2017-06-26	08:02:15	#N/A	#N/A	#N/A	#N/A	#N/A	#N/A	#N/A	#N/A	#N/A	#N/A	#N/A	#N/A	#N/A	#N/A	38.85
1	4	no	male1	2017-06-26	8:19:00	69	127	D	#N/A	#N/A	#N/A	#N/A	sub1	#N/A	#N/A	5	#N/A	#N/A	#N/A	38.85
1	4	no	male1	2017-06-26	08:21:07	69	82	D	#N/A	#N/A	#N/A	#N/A	sub1	#N/A	#N/A	1	#N/A	#N/A	#N/A	38.85
1	4	no	male1	2017-06-26	08:22:29	69	32	D	#N/A	#N/A	#N/A	#N/A	sub1	#N/A	#N/A	5	#N/A	#N/A	#N/A	38.85
1	4	no	male1	2017-06-26	08:23:01	69	13	L	#N/A	#N/A	#N/A	#N/A	sub1	#N/A	#N/A	5	#N/A	#N/A	#N/A	38.85
1	4	no	male1	2017-06-26	8:23:14	69	101	D	#N/A	#N/A	#N/A	#N/A	sub1	#N/A	#N/A	5	#N/A	#N/A	#N/A	38.85
1	4	no	male1	2017-06-26	8:24:55	69	68	L	#N/A	#N/A	#N/A	#N/A	sub1	#N/A	#N/A	5	#N/A	#N/A	#N/A	38.85
1	4	no	male1	2017-06-26	08:26:03	69	271	C	#N/A	#N/A	#N/A	1	fem1	#N/A	#N/A	1	#N/A	fruits	31	38.85
1	4	no	male1	2017-06-26	8:30:34	69	55	L	#N/A	#N/A	#N/A	5	fem1	#N/A	#N/A	5	#N/A	#N/A	#N/A	38.85
1	4	no	male1	2017-06-26	08:31:29	69	123	D	#N/A	#N/A	#N/A	5	fem1	#N/A	#N/A	5	#N/A	#N/A	#N/A	38.85
1	4	no	male1	2017-06-26	08:33:32	69	40	D	#N/A	#N/A	#N/A	5	fem1	#N/A	#N/A	5	#N/A	#N/A	#N/A	38.85
1	4	no	male1	2017-06-26	08:34:12	69	507	D	#N/A	#N/A	#N/A	5	juv1_1	#N/A	#N/A	1	#N/A	#N/A	#N/A	38.85
1	4	no	male1	2017-06-26	08:42:39	69	274	D	#N/A	#N/A	#N/A	5	juv1_1	#N/A	#N/A	1	#N/A	#N/A	#N/A	38.85
1	4	no	male1	2017-06-26	08:47:13	69	11	L	#N/A	#N/A	#N/A	5	#N/A	#N/A	#N/A	#N/A	#N/A	#N/A	#N/A	38.85
1	4	no	male1	2017-06-26	08:47:24	#N/A	#N/A	#N/A	#N/A	#N/A	#N/A	#N/A	#N/A	#N/A	#N/A	#N/A	#N/A	#N/A	#N/A	38.85
1	4	no	fem1	2017-06-26	9:12:00	70	164	D	#N/A	#N/A	#N/A	#N/A	#N/A	#N/A	#N/A	#N/A	#N/A	#N/A	#N/A	38.85
1	4	no	fem1	2017-06-26	9:14:44	70	19	L	#N/A	#N/A	#N/A	#N/A	#N/A	#N/A	#N/A	#N/A	#N/A	#N/A	#N/A	38.85
1	4	no	fem1	2017-06-26	9:15:03	70	75	D	#N/A	#N/A	#N/A	#N/A	#N/A	#N/A	#N/A	#N/A	#N/A	#N/A	#N/A	38.85
1	4	no	fem1	2017-06-26	9:16:18	70	88	C	#N/A	#N/A	#N/A	#N/A	#N/A	#N/A	#N/A	#N/A	#N/A	arthropods	#N/A	38.85
1	4	no	fem1	2017-06-26	9:17:46	70	132	L	#N/A	#N/A	#N/A	#N/A	#N/A	#N/A	#N/A	#N/A	#N/A	#N/A	#N/A	38.85
1	4	no	fem1	2017-06-26	9:19:58	70	104	L	#N/A	#N/A	#N/A	1	male1	#N/A	#N/A	1	#N/A	#N/A	#N/A	38.85
1	4	no	fem1	2017-06-26	09:21:42	70	57	FV	#N/A	#N/A	#N/A	1	male1	#N/A	#N/A	1	#N/A	#N/A	#N/A	38.85
1	4	no	fem1	2017-06-26	9:22:39	70	24	L	#N/A	#N/A	#N/A	5	male1	#N/A	#N/A	5	#N/A	#N/A	#N/A	38.85
1	4	no	fem1	2017-06-26	9:23:03	70	61	D	#N/A	#N/A	#N/A	5	male1	#N/A	#N/A	5	#N/A	#N/A	#N/A	38.85
1	4	no	fem1	2017-06-26	09:24:04	70	11	L	#N/A	#N/A	#N/A	#N/A	#N/A	#N/A	#N/A	#N/A	#N/A	#N/A	#N/A	38.85
1	4	no	fem1	2017-06-26	09:24:15	#N/A	#N/A	#N/A	#N/A	#N/A	#N/A	#N/A	#N/A	#N/A	#N/A	#N/A	#N/A	#N/A	#N/A	38.85
1	4	no	fem1	2017-06-26	9:42:00	71	108	D	#N/A	#N/A	#N/A	#N/A	#N/A	#N/A	#N/A	#N/A	#N/A	#N/A	#N/A	38.85
1	4	no	fem1	2017-06-26	9:43:48	71	14	L	#N/A	#N/A	#N/A	#N/A	#N/A	#N/A	#N/A	#N/A	#N/A	#N/A	#N/A	38.85
1	4	no	fem1	2017-06-26	9:44:02	71	112	D	#N/A	#N/A	#N/A	#N/A	#N/A	#N/A	#N/A	#N/A	#N/A	#N/A	#N/A	38.85
1	4	no	fem1	2017-06-26	9:45:54	71	10	L	#N/A	#N/A	#N/A	#N/A	#N/A	#N/A	#N/A	#N/A	#N/A	#N/A	#N/A	38.85
1	4	no	fem1	2017-06-26	9:46:04	71	48	D	#N/A	#N/A	#N/A	#N/A	#N/A	#N/A	#N/A	#N/A	#N/A	#N/A	#N/A	38.85
1	4	no	fem1	2017-06-26	9:46:52	71	88	F	#N/A	#N/A	#N/A	#N/A	#N/A	#N/A	#N/A	#N/A	#N/A	#N/A	#N/A	38.85
1	4	no	fem1	2017-06-26	9:48:20	71	61	L	#N/A	#N/A	#N/A	#N/A	#N/A	#N/A	#N/A	#N/A	#N/A	#N/A	#N/A	38.85
1	4	no	fem1	2017-06-26	9:49:21	71	98	D	#N/A	#N/A	#N/A	#N/A	#N/A	#N/A	#N/A	#N/A	#N/A	#N/A	#N/A	38.85
1	4	no	fem1	2017-06-26	9:50:59	71	75	L	#N/A	#N/A	#N/A	#N/A	#N/A	#N/A	#N/A	#N/A	#N/A	#N/A	#N/A	38.85
1	4	no	fem1	2017-06-26	09:52:14	71	64	FV	#N/A	#N/A	#N/A	#N/A	#N/A	#N/A	#N/A	#N/A	#N/A	#N/A	#N/A	38.85
1	4	no	fem1	2017-06-26	9:53:18	71	164	D	#N/A	#N/A	#N/A	#N/A	juv1_1	#N/A	#N/A	5	#N/A	#N/A	#N/A	38.85
1	4	no	fem1	2017-06-26	9:56:02	71	9	L	#N/A	#N/A	#N/A	#N/A	juv1_1	#N/A	#N/A	5	#N/A	#N/A	#N/A	38.85
1	4	no	fem1	2017-06-26	9:56:11	71	131	D	#N/A	#N/A	#N/A	#N/A	juv1_1	#N/A	#N/A	5	#N/A	#N/A	#N/A	38.85
1	4	no	fem1	2017-06-26	9:58:22	71	106	C	#N/A	#N/A	#N/A	#N/A	juv1_1	#N/A	#N/A	5	#N/A	fruits	38	38.85
1	4	no	fem1	2017-06-26	10:00:08	71	7	C	#N/A	#N/A	#N/A	#N/A	juv1_1	#N/A	#N/A	5	#N/A	fruits	38	38.85
1	4	no	fem1	2017-06-26	10:00:15	#N/A	#N/A	#N/A	#N/A	#N/A	#N/A	#N/A	#N/A	#N/A	#N/A	#N/A	#N/A	#N/A	#N/A	38.85
1	4	no	male1	2017-06-26	10:47:40	72	38	L	#N/A	#N/A	#N/A	5	juv1_1	#N/A	#N/A	5	#N/A	#N/A	#N/A	38.85
1	4	no	male1	2017-06-26	10:48:18	72	89	D	#N/A	#N/A	#N/A	5	juv1_1	#N/A	#N/A	5	#N/A	#N/A	#N/A	38.85
1	4	no	male1	2017-06-26	10:49:47	72	16	L	#N/A	#N/A	#N/A	5	juv1_1	#N/A	#N/A	5	#N/A	#N/A	#N/A	38.85
1	4	no	male1	2017-06-26	10:50:03	72	61	D	#N/A	#N/A	#N/A	#N/A	#N/A	#N/A	#N/A	#N/A	#N/A	#N/A	#N/A	38.85
1	4	no	male1	2017-06-26	10:51:04	72	9	L	#N/A	#N/A	#N/A	10+	juv1_1	#N/A	#N/A	5	#N/A	#N/A	#N/A	38.85
1	4	no	male1	2017-06-26	10:51:13	72	47	D	#N/A	#N/A	#N/A	10+	#N/A	#N/A	#N/A	#N/A	#N/A	#N/A	#N/A	38.85
1	4	no	male1	2017-06-26	10:52:00	72	166	F	#N/A	#N/A	#N/A	10+	#N/A	#N/A	#N/A	#N/A	#N/A	#N/A	#N/A	38.85
1	4	no	male1	2017-06-26	10:54:46	72	23	L	#N/A	#N/A	#N/A	10+	#N/A	#N/A	#N/A	#N/A	#N/A	#N/A	#N/A	38.85
1	4	no	male1	2017-06-26	10:55:09	72	166	F	#N/A	#N/A	#N/A	10+	#N/A	#N/A	#N/A	#N/A	#N/A	#N/A	#N/A	38.85
1	4	no	male1	2017-06-26	10:57:55	72	84	L	#N/A	#N/A	#N/A	10+	#N/A	#N/A	#N/A	#N/A	#N/A	#N/A	#N/A	38.85
1	4	no	male1	2017-06-26	10:59:19	72	54	F	#N/A	#N/A	#N/A	10+	#N/A	#N/A	#N/A	#N/A	#N/A	#N/A	#N/A	38.85
1	4	no	male1	2017-06-26	11:00:13	72	159	D	#N/A	#N/A	#N/A	10+	#N/A	#N/A	#N/A	#N/A	#N/A	#N/A	#N/A	38.85
1	4	no	male1	2017-06-26	11:02:52	72	664	C	#N/A	#N/A	#N/A	#N/A	#N/A	#N/A	#N/A	#N/A	#N/A	fruits	2	38.85
1	4	no	male1	2017-06-26	11:13:56	72	85	L	#N/A	#N/A	#N/A	10	sub1	#N/A	#N/A	5	#N/A	#N/A	#N/A	38.85
1	4	no	male1	2017-06-26	11:15:21	72	50	D	#N/A	#N/A	#N/A	10+	sub1	#N/A	#N/A	1	#N/A	#N/A	#N/A	38.85
1	4	no	male1	2017-06-26	11:16:11	72	197	D	#N/A	#N/A	#N/A	10+	#N/A	#N/A	#N/A	#N/A	#N/A	#N/A	#N/A	38.85
1	4	no	male1	2017-06-26	11:19:28	72	65	F	#N/A	#N/A	#N/A	10+	sub1	#N/A	#N/A	5	#N/A	#N/A	#N/A	38.85
1	4	no	male1	2017-06-26	11:20:33	72	91	L	#N/A	#N/A	#N/A	10+	sub1	#N/A	#N/A	5	#N/A	#N/A	#N/A	38.85
1	4	no	male1	2017-06-26	11:22:04	72	11	D	#N/A	#N/A	#N/A	#N/A	sub1	#N/A	#N/A	5	#N/A	#N/A	#N/A	38.85
1	4	no	male1	2017-06-26	11:22:15	#N/A	#N/A	#N/A	#N/A	#N/A	#N/A	#N/A	#N/A	#N/A	#N/A	#N/A	#N/A	#N/A	#N/A	38.85
1	4	no	fem1	2017-06-26	13:01:00	73	134	D	#N/A	#N/A	#N/A	10	#N/A	#N/A	#N/A	#N/A	#N/A	#N/A	#N/A	38.85
1	4	no	fem1	2017-06-26	13:03:14	73	7	L	#N/A	#N/A	#N/A	10	#N/A	#N/A	#N/A	#N/A	#N/A	#N/A	#N/A	38.85
1	4	no	fem1	2017-06-26	13:03:21	73	174	D	#N/A	#N/A	#N/A	10	#N/A	#N/A	#N/A	#N/A	#N/A	#N/A	#N/A	38.85
1	4	no	fem1	2017-06-26	13:06:15	73	48	L	#N/A	#N/A	#N/A	10	#N/A	#N/A	#N/A	#N/A	#N/A	#N/A	#N/A	38.85
1	4	no	fem1	2017-06-26	13:07:03	73	105	D	#N/A	#N/A	#N/A	10	#N/A	#N/A	#N/A	#N/A	#N/A	#N/A	#N/A	38.85
1	4	no	fem1	2017-06-26	13:08:48	73	19	L	#N/A	#N/A	#N/A	10	#N/A	#N/A	#N/A	#N/A	#N/A	#N/A	#N/A	38.85
1	4	no	fem1	2017-06-26	13:09:07	73	46	D	#N/A	#N/A	#N/A	10	#N/A	#N/A	#N/A	#N/A	#N/A	#N/A	#N/A	38.85
1	4	no	fem1	2017-06-26	13:09:53	73	370	L	#N/A	#N/A	#N/A	10	#N/A	#N/A	#N/A	#N/A	#N/A	#N/A	#N/A	38.85
1	4	no	fem1	2017-06-26	13:16:03	73	73	F	#N/A	#N/A	#N/A	10	#N/A	#N/A	#N/A	#N/A	#N/A	#N/A	#N/A	38.85
1	4	no	fem1	2017-06-26	13:17:16	73	31	D	#N/A	#N/A	#N/A	10+	#N/A	#N/A	#N/A	#N/A	#N/A	#N/A	#N/A	38.85
1	4	no	fem1	2017-06-26	13:17:47	73	134	L	#N/A	#N/A	#N/A	10+	#N/A	#N/A	#N/A	#N/A	#N/A	#N/A	#N/A	38.85
1	4	no	fem1	2017-06-26	13:20:01	73	83	F	#N/A	#N/A	#N/A	10+	#N/A	#N/A	#N/A	#N/A	#N/A	#N/A	#N/A	38.85
1	4	no	fem1	2017-06-26	13:21:24	73	91	D	#N/A	#N/A	#N/A	10+	#N/A	#N/A	#N/A	#N/A	#N/A	#N/A	#N/A	38.85
1	4	no	fem1	2017-06-26	13:22:55	73	7	L	#N/A	#N/A	#N/A	10+	sub1	#N/A	#N/A	5	#N/A	#N/A	#N/A	38.85
1	4	no	fem1	2017-06-26	13:23:02	73	106	D	#N/A	#N/A	#N/A	10+	#N/A	#N/A	#N/A	#N/A	#N/A	#N/A	#N/A	38.85
1	4	no	fem1	2017-06-26	13:24:48	73	38	L	#N/A	#N/A	#N/A	10+	#N/A	#N/A	#N/A	#N/A	#N/A	#N/A	#N/A	38.85
1	4	no	fem1	2017-06-26	13:25:26	73	277	D	#N/A	#N/A	#N/A	10+	#N/A	#N/A	#N/A	#N/A	#N/A	#N/A	#N/A	38.85
1	4	no	fem1	2017-06-26	13:30:03	73	129	F	#N/A	#N/A	#N/A	10+	#N/A	#N/A	#N/A	#N/A	#N/A	#N/A	#N/A	38.85
1	4	no	fem1	2017-06-26	13:32:12	73	3	L	#N/A	#N/A	#N/A	10+	#N/A	#N/A	#N/A	#N/A	#N/A	#N/A	#N/A	38.85
1	4	no	fem1	2017-06-26	13:32:15	#N/A	#N/A	#N/A	#N/A	#N/A	#N/A	#N/A	#N/A	#N/A	#N/A	#N/A	#N/A	#N/A	#N/A	38.85
1	4	no	fem1	2017-06-26	14:36:36	74	93	L	#N/A	#N/A	#N/A	#N/A	#N/A	#N/A	#N/A	#N/A	#N/A	#N/A	#N/A	38.85
1	4	no	fem1	2017-06-26	14:38:09	74	34	D	#N/A	#N/A	#N/A	#N/A	#N/A	#N/A	#N/A	#N/A	#N/A	#N/A	#N/A	38.85
1	4	no	fem1	2017-06-26	14:38:43	74	44	F	#N/A	#N/A	#N/A	#N/A	#N/A	#N/A	#N/A	#N/A	#N/A	#N/A	#N/A	38.85
1	4	no	fem1	2017-06-26	14:39:27	74	104	D	#N/A	#N/A	#N/A	#N/A	sub1	#N/A	#N/A	5	#N/A	#N/A	#N/A	38.85
1	4	no	fem1	2017-06-26	14:41:11	74	63	L	#N/A	#N/A	#N/A	5	male1	#N/A	#N/A	5	#N/A	#N/A	#N/A	38.85
1	4	no	fem1	2017-06-26	14:42:14	74	74	D	#N/A	#N/A	#N/A	5	male1	#N/A	#N/A	5	#N/A	#N/A	#N/A	38.85
1	4	no	fem1	2017-06-26	14:43:28	74	117	L	#N/A	#N/A	#N/A	5	#N/A	#N/A	#N/A	#N/A	#N/A	#N/A	#N/A	38.85
1	4	no	fem1	2017-06-26	14:45:25	74	31	D	#N/A	#N/A	#N/A	#N/A	#N/A	#N/A	#N/A	#N/A	#N/A	#N/A	#N/A	38.85
1	4	no	fem1	2017-06-26	14:45:56	74	18	L	#N/A	#N/A	#N/A	#N/A	#N/A	#N/A	#N/A	#N/A	#N/A	#N/A	#N/A	38.85
1	4	no	fem1	2017-06-26	14:46:14	74	55	D	#N/A	#N/A	#N/A	#N/A	#N/A	#N/A	#N/A	#N/A	#N/A	#N/A	#N/A	38.85
1	4	no	fem1	2017-06-26	14:47:09	74	3	L	#N/A	#N/A	#N/A	#N/A	#N/A	#N/A	#N/A	#N/A	#N/A	#N/A	#N/A	38.85
1	4	no	fem1	2017-06-26	14:47:12	74	177	D	#N/A	#N/A	#N/A	#N/A	#N/A	#N/A	#N/A	#N/A	#N/A	#N/A	#N/A	38.85
1	4	no	fem1	2017-06-26	14:50:09	74	287	C	#N/A	#N/A	#N/A	#N/A	sub1	#N/A	#N/A	1	#N/A	leaves	41	38.85
1	4	no	fem1	2017-06-26	14:54:56	74	8	L	#N/A	#N/A	#N/A	#N/A	#N/A	#N/A	#N/A	#N/A	#N/A	#N/A	#N/A	38.85
1	4	no	fem1	2017-06-26	14:55:04	74	54	D	#N/A	#N/A	#N/A	#N/A	juv1_1	#N/A	#N/A	1	#N/A	#N/A	#N/A	38.85
1	4	no	fem1	2017-06-26	14:55:58	74	75	C	#N/A	#N/A	#N/A	#N/A	#N/A	#N/A	#N/A	#N/A	#N/A	arthropods	#N/A	38.85
1	4	no	fem1	2017-06-26	14:57:13	74	123	D	#N/A	#N/A	#N/A	#N/A	juv1_1	#N/A	#N/A	5	#N/A	#N/A	#N/A	38.85
1	4	no	fem1	2017-06-26	14:59:16	74	46	D	#N/A	#N/A	#N/A	#N/A	juv1_1	#N/A	#N/A	1	#N/A	#N/A	#N/A	38.85
1	4	no	fem1	2017-06-26	15:00:02	74	69	DC	juv1_1	#N/A	#N/A	#N/A	juv1_1	#N/A	#N/A	con	#N/A	#N/A	#N/A	38.85
1	4	no	fem1	2017-06-26	15:01:11	74	166	D	#N/A	#N/A	#N/A	#N/A	juv1_1	#N/A	#N/A	5	#N/A	#N/A	#N/A	38.85
1	4	no	fem1	2017-06-26	15:03:57	74	7	D	#N/A	#N/A	#N/A	#N/A	juv1_1	#N/A	#N/A	1	#N/A	#N/A	#N/A	38.85
1	4	no	fem1	2017-06-26	15:04:04	74	7	L	#N/A	#N/A	#N/A	#N/A	juv1_1	#N/A	#N/A	5	#N/A	#N/A	#N/A	38.85
1	4	no	fem1	2017-06-26	15:04:11	74	101	C	#N/A	#N/A	#N/A	#N/A	juv1_1	#N/A	#N/A	5	#N/A	leaves	41	38.85
1	4	no	fem1	2017-06-26	15:05:52	74	132	L	#N/A	#N/A	#N/A	#N/A	juv1_1	#N/A	#N/A	1	#N/A	#N/A	#N/A	38.85
1	4	no	fem1	2017-06-26	15:08:04	74	11	D	#N/A	#N/A	#N/A	#N/A	#N/A	#N/A	#N/A	#N/A	#N/A	#N/A	#N/A	38.85
1	4	no	fem1	2017-06-26	15:08:15	#N/A	#N/A	#N/A	#N/A	#N/A	#N/A	#N/A	#N/A	#N/A	#N/A	#N/A	#N/A	#N/A	#N/A	38.85
1	4	no	fem1	2017-06-26	15:30:00	75	196	D	#N/A	#N/A	#N/A	#N/A	juv1_1	#N/A	#N/A	5	#N/A	#N/A	#N/A	38.85
1	4	no	fem1	2017-06-26	15:33:16	75	9	L	#N/A	#N/A	#N/A	#N/A	juv1_1	#N/A	#N/A	5	#N/A	#N/A	#N/A	38.85
1	4	no	fem1	2017-06-26	15:33:25	75	37	F	#N/A	#N/A	#N/A	#N/A	juv1_1	#N/A	#N/A	5	#N/A	#N/A	#N/A	38.85
1	4	no	fem1	2017-06-26	15:34:02	75	131	D	#N/A	#N/A	#N/A	#N/A	juv1_1	#N/A	#N/A	5	#N/A	#N/A	#N/A	38.85
1	4	no	fem1	2017-06-26	15:36:13	75	40	D	#N/A	#N/A	#N/A	#N/A	juv1_1	#N/A	#N/A	1	#N/A	#N/A	#N/A	38.85
1	4	no	fem1	2017-06-26	15:36:53	75	5	L	#N/A	#N/A	#N/A	#N/A	juv1_1	#N/A	#N/A	5	#N/A	#N/A	#N/A	38.85
1	4	no	fem1	2017-06-26	15:36:58	75	66	D	#N/A	#N/A	#N/A	#N/A	juv1_1	#N/A	#N/A	5	#N/A	#N/A	#N/A	38.85
1	4	no	fem1	2017-06-26	15:38:04	75	87	D	#N/A	#N/A	#N/A	10	juv1_1	#N/A	#N/A	5	#N/A	#N/A	#N/A	38.85
1	4	no	fem1	2017-06-26	15:39:31	75	81	L	#N/A	#N/A	#N/A	10	juv1_1	#N/A	#N/A	5	#N/A	#N/A	#N/A	38.85
1	4	no	fem1	2017-06-26	15:40:52	75	30	D	#N/A	#N/A	#N/A	10	#N/A	#N/A	#N/A	#N/A	#N/A	#N/A	#N/A	38.85
1	4	no	fem1	2017-06-26	15:41:22	75	39	L	#N/A	#N/A	#N/A	10	#N/A	#N/A	#N/A	#N/A	#N/A	#N/A	#N/A	38.85
1	4	no	fem1	2017-06-26	15:42:01	75	13	D	#N/A	#N/A	#N/A	5	male1	#N/A	#N/A	5	#N/A	#N/A	#N/A	38.85
1	4	no	fem1	2017-06-26	15:42:14	75	105	L	#N/A	#N/A	#N/A	5	male1	#N/A	#N/A	5	#N/A	#N/A	#N/A	38.85
1	4	no	fem1	2017-06-26	15:43:59	75	4	L	#N/A	#N/A	#N/A	5	male1	#N/A	#N/A	5	male1 A	#N/A	#N/A	38.85
1	4	no	fem1	2017-06-26	15:44:03	75	99	D	#N/A	#N/A	#N/A	5	male1	#N/A	#N/A	5	#N/A	#N/A	#N/A	38.85
1	4	no	fem1	2017-06-26	15:45:42	75	34	L	#N/A	#N/A	#N/A	5	male1	#N/A	#N/A	5	#N/A	#N/A	#N/A	38.85
1	4	no	fem1	2017-06-26	15:46:16	75	76	D	#N/A	#N/A	#N/A	10	#N/A	#N/A	#N/A	#N/A	#N/A	#N/A	#N/A	38.85
1	4	no	fem1	2017-06-26	15:47:32	75	44	L	#N/A	#N/A	#N/A	10	#N/A	#N/A	#N/A	#N/A	#N/A	#N/A	#N/A	38.85
1	4	no	fem1	2017-06-26	15:48:16	75	36	D	#N/A	#N/A	#N/A	10	#N/A	#N/A	#N/A	#N/A	#N/A	#N/A	#N/A	38.85
1	4	no	fem1	2017-06-26	15:48:52	#N/A	#N/A	#N/A	#N/A	#N/A	#N/A	#N/A	#N/A	#N/A	#N/A	#N/A	#N/A	#N/A	#N/A	38.85
1	4	no	male1	2017-06-26	15:53:50	76	16	L	#N/A	#N/A	#N/A	5	fem1	#N/A	#N/A	5	#N/A	#N/A	#N/A	38.85
1	4	no	male1	2017-06-26	15:54:06	76	107	D	#N/A	#N/A	#N/A	1	fem1	#N/A	#N/A	1	#N/A	#N/A	#N/A	38.85
1	4	no	male1	2017-06-26	15:55:53	76	24	L	#N/A	#N/A	#N/A	1	fem1	#N/A	#N/A	1	#N/A	#N/A	#N/A	38.85
1	4	no	male1	2017-06-26	15:56:17	76	54	L	#N/A	#N/A	#N/A	5	#N/A	#N/A	#N/A	#N/A	#N/A	#N/A	#N/A	38.85
1	4	no	male1	2017-06-26	15:57:11	76	67	L	#N/A	#N/A	#N/A	10	#N/A	#N/A	#N/A	#N/A	#N/A	#N/A	#N/A	38.85
1	4	no	male1	2017-06-26	15:58:18	76	165	D	#N/A	#N/A	#N/A	#N/A	#N/A	#N/A	#N/A	#N/A	#N/A	#N/A	#N/A	38.85
1	4	no	male1	2017-06-26	16:01:03	76	11	L	#N/A	#N/A	#N/A	5	fem1	#N/A	#N/A	5	#N/A	#N/A	#N/A	38.85
1	4	no	male1	2017-06-26	16:01:14	76	64	D	#N/A	#N/A	#N/A	5	fem1	#N/A	#N/A	5	#N/A	#N/A	#N/A	38.85
1	4	no	male1	2017-06-26	16:02:18	76	44	F	#N/A	#N/A	#N/A	5	fem1	#N/A	#N/A	5	#N/A	#N/A	#N/A	38.85
1	4	no	male1	2017-06-26	16:03:02	76	12	F	#N/A	#N/A	#N/A	5	fem1	#N/A	#N/A	5	#N/A	#N/A	#N/A	38.85
1	4	no	male1	2017-06-26	16:03:14	76	14	D	#N/A	#N/A	#N/A	1	fem1	#N/A	#N/A	1	#N/A	#N/A	#N/A	38.85
1	4	no	male1	2017-06-26	16:03:28	76	93	D	#N/A	#N/A	#N/A	5	fem1	#N/A	#N/A	5	#N/A	#N/A	#N/A	38.85
1	4	no	male1	2017-06-26	16:05:01	76	3	L	#N/A	#N/A	#N/A	5	juv1_1	#N/A	#N/A	5	#N/A	#N/A	#N/A	38.85
1	4	no	male1	2017-06-26	16:05:04	#N/A	#N/A	#N/A	#N/A	#N/A	#N/A	#N/A	#N/A	#N/A	#N/A	#N/A	#N/A	#N/A	#N/A	38.85
1	4	no	male1	2017-06-26	16:32:00	77	114	D	#N/A	#N/A	#N/A	#N/A	#N/A	#N/A	#N/A	#N/A	#N/A	#N/A	#N/A	38.85
1	4	no	male1	2017-06-26	16:33:54	77	51	L	#N/A	#N/A	#N/A	#N/A	#N/A	#N/A	#N/A	#N/A	#N/A	#N/A	#N/A	38.85
1	4	no	male1	2017-06-26	16:34:45	77	77	C	#N/A	#N/A	#N/A	#N/A	#N/A	#N/A	#N/A	#N/A	#N/A	leaves	43	38.85
1	4	no	male1	2017-06-26	16:36:02	77	101	D	#N/A	#N/A	#N/A	#N/A	#N/A	#N/A	#N/A	#N/A	#N/A	#N/A	#N/A	38.85
1	4	no	male1	2017-06-26	16:37:43	77	34	L	#N/A	#N/A	#N/A	#N/A	#N/A	#N/A	#N/A	#N/A	#N/A	#N/A	#N/A	38.85
1	4	no	male1	2017-06-26	16:38:17	77	562	D	#N/A	#N/A	#N/A	#N/A	#N/A	#N/A	#N/A	#N/A	#N/A	#N/A	#N/A	38.85
1	4	no	male1	2017-06-26	16:47:39	77	39	L	#N/A	#N/A	#N/A	#N/A	#N/A	#N/A	#N/A	#N/A	#N/A	#N/A	#N/A	38.85
1	4	no	male1	2017-06-26	16:48:18	77	273	D	#N/A	#N/A	#N/A	#N/A	#N/A	#N/A	#N/A	#N/A	#N/A	#N/A	#N/A	38.85
1	4	no	male1	2017-06-26	16:52:51	77	4	L	#N/A	#N/A	#N/A	#N/A	#N/A	#N/A	#N/A	#N/A	#N/A	#N/A	#N/A	38.85
1	4	no	male1	2017-06-26	16:52:55	#N/A	#N/A	#N/A	#N/A	#N/A	#N/A	#N/A	#N/A	#N/A	#N/A	#N/A	#N/A	#N/A	#N/A	38.85
1	4	no	male1	2017-06-27	6:15:00	78	3330	call	fem1	sub1	juv1_1	con	fem1	#N/A	#N/A	con	#N/A	#N/A	#N/A	38.85
1	4	no	male1	2017-06-27	7:10:30	78	94	L	#N/A	#N/A	#N/A	#N/A	fem1	#N/A	#N/A	5	#N/A	#N/A	#N/A	38.85
1	4	no	male1	2017-06-27	07:12:04	78	104	D	#N/A	#N/A	#N/A	#N/A	fem1	#N/A	#N/A	5	#N/A	#N/A	#N/A	38.85
1	4	no	male1	2017-06-27	7:13:48	78	109	L	#N/A	#N/A	#N/A	#N/A	fem1	#N/A	#N/A	5	#N/A	#N/A	#N/A	38.85
1	4	no	male1	2017-06-27	07:15:37	78	138	D	#N/A	#N/A	#N/A	#N/A	#N/A	#N/A	#N/A	#N/A	#N/A	#N/A	#N/A	38.85
1	4	no	male1	2017-06-27	7:17:55	78	7	L	#N/A	#N/A	#N/A	#N/A	sub1	#N/A	#N/A	5	#N/A	#N/A	#N/A	38.85
1	4	no	male1	2017-06-27	07:18:02	78	6	L	#N/A	#N/A	#N/A	#N/A	#N/A	#N/A	#N/A	5	#N/A	#N/A	#N/A	38.85
1	4	no	male1	2017-06-27	7:18:08	78	52	D	#N/A	#N/A	#N/A	#N/A	sub1	#N/A	#N/A	5	#N/A	#N/A	#N/A	38.85
1	4	no	male1	2017-06-27	7:19:00	78	11	L	#N/A	#N/A	#N/A	#N/A	sub1	#N/A	#N/A	5	#N/A	#N/A	#N/A	38.85
1	4	no	male1	2017-06-27	7:19:11	78	107	D	#N/A	#N/A	#N/A	#N/A	juv1_1	#N/A	#N/A	1	#N/A	#N/A	#N/A	38.85
1	4	no	male1	2017-06-27	07:20:58	78	157	D	#N/A	#N/A	#N/A	#N/A	juv1_1	#N/A	#N/A	1	#N/A	#N/A	#N/A	38.85
1	4	no	male1	2017-06-27	07:23:35	78	76	D	#N/A	#N/A	#N/A	#N/A	juv1_1	#N/A	#N/A	5	#N/A	#N/A	#N/A	38.85
1	4	no	male1	2017-06-27	7:24:51	78	120	L	#N/A	#N/A	#N/A	10+	juv1_1	#N/A	#N/A	5	#N/A	#N/A	#N/A	38.85
1	4	no	male1	2017-06-27	07:26:51	78	22	D	#N/A	#N/A	#N/A	5	fem1	#N/A	#N/A	5	#N/A	#N/A	#N/A	38.85
1	4	no	male1	2017-06-27	07:27:13	78	87	D	#N/A	#N/A	#N/A	5	fem1	#N/A	#N/A	5	#N/A	#N/A	#N/A	38.85
1	4	no	male1	2017-06-27	7:28:40	78	21	L	#N/A	#N/A	#N/A	5	#N/A	#N/A	#N/A	#N/A	#N/A	#N/A	#N/A	38.85
1	4	no	male1	2017-06-27	07:29:01	78	11	D	#N/A	#N/A	#N/A	5	#N/A	#N/A	#N/A	#N/A	#N/A	#N/A	#N/A	38.85
1	4	no	male1	2017-06-27	7:29:12	78	18	D	#N/A	#N/A	#N/A	10	juv1_1	#N/A	#N/A	5	#N/A	#N/A	#N/A	38.85
1	4	no	male1	2017-06-27	7:29:30	#N/A	#N/A	#N/A	#N/A	#N/A	#N/A	#N/A	#N/A	#N/A	#N/A	#N/A	#N/A	#N/A	#N/A	38.85
1	4	no	male1	2017-06-27	07:58:05	79	103	F	#N/A	#N/A	#N/A	#N/A	#N/A	#N/A	#N/A	#N/A	#N/A	#N/A	#N/A	38.85
1	4	no	male1	2017-06-27	07:59:48	79	38	D	#N/A	#N/A	#N/A	#N/A	#N/A	#N/A	#N/A	#N/A	#N/A	#N/A	#N/A	38.85
1	4	no	male1	2017-06-27	08:00:26	79	46	D	#N/A	#N/A	#N/A	5	fem1	#N/A	#N/A	5	#N/A	#N/A	#N/A	38.85
1	4	no	male1	2017-06-27	08:01:12	79	83	D	#N/A	#N/A	#N/A	5	juv1_1	#N/A	#N/A	1	#N/A	#N/A	#N/A	38.85
1	4	no	male1	2017-06-27	8:02:35	79	28	L	#N/A	#N/A	#N/A	10	juv1_1	#N/A	#N/A	5	#N/A	#N/A	#N/A	38.85
1	4	no	male1	2017-06-27	08:03:03	79	107	D	#N/A	#N/A	#N/A	10	#N/A	#N/A	#N/A	#N/A	#N/A	#N/A	#N/A	38.85
1	4	no	male1	2017-06-27	8:04:50	79	82	L	#N/A	#N/A	#N/A	10	#N/A	#N/A	#N/A	#N/A	#N/A	#N/A	#N/A	38.85
1	4	no	male1	2017-06-27	08:06:12	79	109	FV	#N/A	#N/A	#N/A	#N/A	#N/A	#N/A	#N/A	#N/A	#N/A	#N/A	#N/A	38.85
1	4	no	male1	2017-06-27	08:08:01	79	122	C	#N/A	#N/A	#N/A	#N/A	#N/A	#N/A	#N/A	#N/A	#N/A	leaves	44	38.85
1	4	no	male1	2017-06-27	08:10:03	79	109	D	#N/A	#N/A	#N/A	#N/A	#N/A	#N/A	#N/A	#N/A	#N/A	#N/A	#N/A	38.85
1	4	no	male1	2017-06-27	8:11:52	79	34	L	#N/A	#N/A	#N/A	#N/A	#N/A	#N/A	#N/A	#N/A	#N/A	#N/A	#N/A	38.85
1	4	no	male1	2017-06-27	08:12:26	79	95	L	#N/A	#N/A	#N/A	#N/A	#N/A	#N/A	#N/A	#N/A	#N/A	#N/A	#N/A	38.85
1	4	no	male1	2017-06-27	08:14:01	79	136	FV	#N/A	#N/A	#N/A	#N/A	#N/A	#N/A	#N/A	#N/A	#N/A	#N/A	#N/A	38.85
1	4	no	male1	2017-06-27	08:16:17	79	80	D	#N/A	#N/A	#N/A	#N/A	juv1_1	#N/A	#N/A	5	#N/A	#N/A	#N/A	38.85
1	4	no	male1	2017-06-27	8:17:37	79	60	L	#N/A	#N/A	#N/A	#N/A	juv1_1	#N/A	#N/A	1	#N/A	#N/A	#N/A	38.85
1	4	no	male1	2017-06-27	08:18:37	79	121	L	#N/A	#N/A	#N/A	#N/A	juv1_1	#N/A	#N/A	5	#N/A	#N/A	#N/A	38.85
1	4	no	male1	2017-06-27	08:20:38	79	416	C	#N/A	#N/A	#N/A	5	sub1	#N/A	#N/A	5	#N/A	fruits	15	38.85
1	4	no	male1	2017-06-27	8:27:34	79	258	L	#N/A	#N/A	#N/A	#N/A	#N/A	#N/A	#N/A	#N/A	#N/A	#N/A	#N/A	38.85
1	4	no	male1	2017-06-27	08:31:52	79	31	L	#N/A	#N/A	#N/A	10	#N/A	#N/A	#N/A	#N/A	#N/A	#N/A	#N/A	38.85
1	4	no	male1	2017-06-27	08:32:23	79	133	D	#N/A	#N/A	#N/A	5	#N/A	#N/A	#N/A	#N/A	#N/A	#N/A	#N/A	38.85
1	4	no	male1	2017-06-27	08:34:36	79	10	L	#N/A	#N/A	#N/A	con	fem1	#N/A	#N/A	con	#N/A	#N/A	#N/A	38.85
1	4	no	male1	2017-06-27	08:34:46	79	67	Gp	fem1	#N/A	#N/A	con	fem1	#N/A	#N/A	con	fem1 M	#N/A	#N/A	38.85
1	4	no	male1	2017-06-27	08:35:11	79	109	D	#N/A	#N/A	#N/A	5	#N/A	#N/A	#N/A	#N/A	#N/A	#N/A	#N/A	38.85
1	4	no	male1	2017-06-27	08:37:00	79	47	L	#N/A	#N/A	#N/A	10	juv1_1	#N/A	#N/A	5	#N/A	#N/A	#N/A	38.85
1	4	no	male1	2017-06-27	08:37:47	#N/A	#N/A	#N/A	#N/A	#N/A	#N/A	#N/A	#N/A	#N/A	#N/A	#N/A	#N/A	#N/A	#N/A	38.85
1	4	no	fem1	2017-06-27	9:38:00	80	235	D	#N/A	#N/A	#N/A	10	#N/A	#N/A	#N/A	#N/A	#N/A	#N/A	#N/A	38.85
1	4	no	fem1	2017-06-27	9:41:55	80	8	L	#N/A	#N/A	#N/A	10+	#N/A	#N/A	#N/A	#N/A	#N/A	#N/A	#N/A	38.85
1	4	no	fem1	2017-06-27	09:42:03	80	114	D	#N/A	#N/A	#N/A	10+	sub1	juv1_1	#N/A	5	#N/A	#N/A	#N/A	38.85
1	4	no	fem1	2017-06-27	9:43:57	80	62	L	#N/A	#N/A	#N/A	10+	sub1	juv1_1	#N/A	5	#N/A	#N/A	#N/A	38.85
1	4	no	fem1	2017-06-27	9:44:59	80	63	L	#N/A	#N/A	#N/A	10+	#N/A	#N/A	#N/A	#N/A	#N/A	#N/A	#N/A	38.85
1	4	no	fem1	2017-06-27	9:46:02	80	69	D	#N/A	#N/A	#N/A	10+	#N/A	#N/A	#N/A	#N/A	#N/A	#N/A	#N/A	38.85
1	4	no	fem1	2017-06-27	9:47:11	80	101	L	#N/A	#N/A	#N/A	#N/A	#N/A	#N/A	#N/A	#N/A	#N/A	#N/A	#N/A	38.85
1	4	no	fem1	2017-06-27	09:48:52	#N/A	#N/A	#N/A	#N/A	#N/A	#N/A	#N/A	#N/A	#N/A	#N/A	#N/A	#N/A	#N/A	#N/A	38.85
1	4	no	fem1	2017-06-27	10:08:00	81	949	D	#N/A	#N/A	#N/A	10+	#N/A	#N/A	#N/A	#N/A	#N/A	#N/A	#N/A	38.85
1	4	no	fem1	2017-06-27	10:23:49	81	48	L	#N/A	#N/A	#N/A	10+	#N/A	#N/A	#N/A	#N/A	#N/A	#N/A	#N/A	38.85
1	4	no	fem1	2017-06-27	10:24:37	81	69	D	#N/A	#N/A	#N/A	10	#N/A	#N/A	#N/A	#N/A	#N/A	#N/A	#N/A	38.85
1	4	no	fem1	2017-06-27	10:25:46	81	192	L	#N/A	#N/A	#N/A	10	#N/A	#N/A	#N/A	#N/A	#N/A	#N/A	#N/A	38.85
1	4	no	fem1	2017-06-27	10:28:58	81	86	L	#N/A	#N/A	#N/A	10	sub1	#N/A	#N/A	5	#N/A	#N/A	#N/A	38.85
1	4	no	fem1	2017-06-27	10:30:24	81	70	L	#N/A	#N/A	#N/A	5	male1	#N/A	#N/A	5	#N/A	#N/A	#N/A	38.85
1	4	no	fem1	2017-06-27	10:31:34	#N/A	#N/A	#N/A	#N/A	#N/A	#N/A	#N/A	#N/A	#N/A	#N/A	#N/A	#N/A	#N/A	#N/A	38.85
1	4	no	fem1	2017-06-27	10:53:27	82	151	D	#N/A	#N/A	#N/A	#N/A	#N/A	#N/A	#N/A	#N/A	#N/A	#N/A	#N/A	38.85
1	4	no	fem1	2017-06-27	10:55:58	82	113	L	#N/A	#N/A	#N/A	#N/A	#N/A	#N/A	#N/A	#N/A	#N/A	#N/A	#N/A	38.85
1	4	no	fem1	2017-06-27	10:57:51	82	192	C	#N/A	#N/A	#N/A	#N/A	#N/A	#N/A	#N/A	#N/A	#N/A	fruits	45	38.85
1	4	no	fem1	2017-06-27	11:01:03	82	108	D	#N/A	#N/A	#N/A	5	#N/A	#N/A	#N/A	#N/A	#N/A	#N/A	#N/A	38.85
1	4	no	fem1	2017-06-27	11:02:51	82	35	L	#N/A	#N/A	#N/A	10	#N/A	#N/A	#N/A	#N/A	#N/A	#N/A	#N/A	38.85
1	4	no	fem1	2017-06-27	11:03:26	82	327	D	#N/A	#N/A	#N/A	10	#N/A	#N/A	#N/A	#N/A	#N/A	#N/A	#N/A	38.85
1	4	no	fem1	2017-06-27	11:08:53	82	25	L	#N/A	#N/A	#N/A	10	#N/A	#N/A	#N/A	#N/A	#N/A	#N/A	#N/A	38.85
1	4	no	fem1	2017-06-27	11:09:18	82	159	D	#N/A	#N/A	#N/A	10	#N/A	#N/A	#N/A	#N/A	#N/A	#N/A	#N/A	38.85
1	4	no	fem1	2017-06-27	11:11:57	82	31	L	#N/A	#N/A	#N/A	10	#N/A	#N/A	#N/A	#N/A	#N/A	#N/A	#N/A	38.85
1	4	no	fem1	2017-06-27	11:12:28	82	270	D	#N/A	#N/A	#N/A	10	#N/A	#N/A	#N/A	#N/A	#N/A	#N/A	#N/A	38.85
1	4	no	fem1	2017-06-27	11:16:58	82	113	L	#N/A	#N/A	#N/A	10	#N/A	#N/A	#N/A	#N/A	#N/A	#N/A	#N/A	38.85
1	4	no	fem1	2017-06-27	11:18:51	82	81	F	#N/A	#N/A	#N/A	10	#N/A	#N/A	#N/A	#N/A	#N/A	#N/A	#N/A	38.85
1	4	no	fem1	2017-06-27	11:20:12	82	887	D	#N/A	#N/A	#N/A	10	#N/A	#N/A	#N/A	#N/A	#N/A	#N/A	#N/A	38.85
1	4	no	fem1	2017-06-27	11:34:59	82	86	L	#N/A	#N/A	#N/A	10	#N/A	#N/A	#N/A	#N/A	#N/A	#N/A	#N/A	38.85
1	4	no	fem1	2017-06-27	11:36:25	82	50	FV	#N/A	#N/A	#N/A	10	#N/A	#N/A	#N/A	#N/A	#N/A	#N/A	#N/A	38.85
1	4	no	fem1	2017-06-27	11:37:15	82	218	D	#N/A	#N/A	#N/A	10	#N/A	#N/A	#N/A	#N/A	#N/A	#N/A	#N/A	38.85
1	4	no	fem1	2017-06-27	11:40:53	82	49	L	#N/A	#N/A	#N/A	#N/A	#N/A	#N/A	#N/A	#N/A	#N/A	#N/A	#N/A	38.85
1	4	no	fem1	2017-06-27	11:41:42	82	99	D	#N/A	#N/A	#N/A	#N/A	sub1	#N/A	#N/A	5	#N/A	#N/A	#N/A	38.85
1	4	no	fem1	2017-06-27	11:43:21	82	66	FV	#N/A	#N/A	#N/A	#N/A	sub1	#N/A	#N/A	5	#N/A	#N/A	#N/A	38.85
1	4	no	fem1	2017-06-27	11:44:27	82	103	D	#N/A	#N/A	#N/A	#N/A	#N/A	#N/A	#N/A	#N/A	#N/A	#N/A	#N/A	38.85
1	4	no	fem1	2017-06-27	11:46:10	#N/A	#N/A	#N/A	#N/A	#N/A	#N/A	#N/A	#N/A	#N/A	#N/A	#N/A	#N/A	#N/A	#N/A	38.85
1	4	no	male1	2017-06-27	11:48:00	83	363	F	#N/A	#N/A	#N/A	#N/A	#N/A	#N/A	#N/A	#N/A	#N/A	#N/A	#N/A	38.85
1	4	no	male1	2017-06-27	11:54:03	83	302	D	#N/A	#N/A	#N/A	#N/A	#N/A	#N/A	#N/A	#N/A	#N/A	#N/A	#N/A	38.85
1	4	no	male1	2017-06-27	11:59:05	83	2	L	#N/A	#N/A	#N/A	#N/A	#N/A	#N/A	#N/A	#N/A	#N/A	#N/A	#N/A	38.85
1	4	no	male1	2017-06-27	11:59:07	83	56	F	#N/A	#N/A	#N/A	#N/A	#N/A	#N/A	#N/A	#N/A	#N/A	#N/A	#N/A	38.85
1	4	no	male1	2017-06-27	12:00:03	83	248	D	#N/A	#N/A	#N/A	#N/A	#N/A	#N/A	#N/A	#N/A	#N/A	#N/A	#N/A	38.85
1	4	no	male1	2017-06-27	12:04:11	83	50	F	#N/A	#N/A	#N/A	#N/A	#N/A	#N/A	#N/A	#N/A	#N/A	#N/A	#N/A	38.85
1	4	no	male1	2017-06-27	12:05:01	83	236	C	#N/A	#N/A	#N/A	#N/A	#N/A	#N/A	#N/A	#N/A	#N/A	arthropods	#N/A	38.85
1	4	no	male1	2017-06-27	12:08:57	83	4	L	#N/A	#N/A	#N/A	#N/A	#N/A	#N/A	#N/A	#N/A	#N/A	#N/A	#N/A	38.85
1	4	no	male1	2017-06-27	12:09:01	83	62	L	#N/A	#N/A	#N/A	#N/A	juv1_1	#N/A	#N/A	5	#N/A	#N/A	#N/A	38.85
1	4	no	male1	2017-06-27	12:10:03	83	232	D	#N/A	#N/A	#N/A	#N/A	juv1_1	#N/A	#N/A	5	#N/A	#N/A	#N/A	38.85
1	4	no	male1	2017-06-27	12:13:55	83	15	L	#N/A	#N/A	#N/A	#N/A	juv1_1	#N/A	#N/A	5	#N/A	#N/A	#N/A	38.85
1	4	no	male1	2017-06-27	12:14:10	83	221	D	#N/A	#N/A	#N/A	#N/A	juv1_1	#N/A	#N/A	5	#N/A	#N/A	#N/A	38.85
1	4	no	male1	2017-06-27	12:17:51	83	130	L	#N/A	#N/A	#N/A	5	#N/A	#N/A	#N/A	#N/A	#N/A	#N/A	#N/A	38.85
1	4	no	male1	2017-06-27	12:20:01	83	242	L	#N/A	#N/A	#N/A	#N/A	#N/A	#N/A	#N/A	#N/A	#N/A	#N/A	#N/A	38.85
1	4	no	male1	2017-06-27	12:24:03	83	119	FV	#N/A	#N/A	#N/A	#N/A	#N/A	#N/A	#N/A	#N/A	#N/A	#N/A	#N/A	38.85
1	4	no	male1	2017-06-27	12:26:02	83	5	C	#N/A	#N/A	#N/A	5	#N/A	#N/A	#N/A	#N/A	#N/A	fruits	2	38.85
1	4	no	male1	2017-06-27	12:26:07	#N/A	#N/A	#N/A	#N/A	#N/A	#N/A	#N/A	#N/A	#N/A	#N/A	#N/A	#N/A	#N/A	#N/A	38.85
1	4	no	male1	2017-06-27	15:11:55	84	88	L	#N/A	#N/A	#N/A	5	fem1	#N/A	#N/A	5	#N/A	#N/A	#N/A	38.85
1	4	no	male1	2017-06-27	15:13:23	84	53	D	#N/A	#N/A	#N/A	5	fem1	#N/A	#N/A	5	#N/A	#N/A	#N/A	38.85
1	4	no	male1	2017-06-27	15:14:16	84	10	L	#N/A	#N/A	#N/A	5	#N/A	#N/A	#N/A	#N/A	#N/A	#N/A	#N/A	38.85
1	4	no	male1	2017-06-27	15:14:26	84	111	D	#N/A	#N/A	#N/A	5	#N/A	#N/A	#N/A	#N/A	#N/A	#N/A	#N/A	38.85
1	4	no	male1	2017-06-27	15:15:55	84	96	L	#N/A	#N/A	#N/A	#N/A	#N/A	#N/A	#N/A	#N/A	#N/A	#N/A	#N/A	38.85
1	4	no	male1	2017-06-27	15:17:31	84	38	L	#N/A	#N/A	#N/A	10	#N/A	#N/A	#N/A	#N/A	#N/A	#N/A	#N/A	38.85
1	4	no	male1	2017-06-27	15:18:09	84	114	L	#N/A	#N/A	#N/A	10	sub1	#N/A	#N/A	5	#N/A	#N/A	#N/A	38.85
1	4	no	male1	2017-06-27	15:20:03	84	182	L	#N/A	#N/A	#N/A	10	#N/A	#N/A	#N/A	#N/A	#N/A	#N/A	#N/A	38.85
1	4	no	male1	2017-06-27	15:23:05	84	7	C	#N/A	#N/A	#N/A	5	#N/A	#N/A	#N/A	#N/A	#N/A	fruits	1	38.85
1	4	no	male1	2017-06-27	15:23:12	#N/A	#N/A	#N/A	#N/A	#N/A	#N/A	#N/A	#N/A	#N/A	#N/A	#N/A	#N/A	#N/A	#N/A	38.85
1	4	no	fem1	2017-06-27	15:46:00	85	63	D	#N/A	#N/A	#N/A	10	male1	#N/A	#N/A	10	#N/A	#N/A	#N/A	38.85
1	4	no	fem1	2017-06-27	15:47:03	85	7	D	#N/A	#N/A	#N/A	5	male1	#N/A	#N/A	5	#N/A	#N/A	#N/A	38.85
1	4	no	fem1	2017-06-27	15:47:10	85	2	L	#N/A	#N/A	#N/A	1	male1	#N/A	#N/A	1	male1 A	#N/A	#N/A	38.85
1	4	no	fem1	2017-06-27	15:47:12	85	76	D	#N/A	#N/A	#N/A	5	male1	#N/A	#N/A	5	fem1 M	#N/A	#N/A	38.85
1	4	no	fem1	2017-06-27	15:48:28	85	7	DC	male1	#N/A	#N/A	5	male1	#N/A	#N/A	5	#N/A	#N/A	#N/A	38.85
1	4	no	fem1	2017-06-27	15:48:35	85	32	D	#N/A	#N/A	#N/A	1	male1	#N/A	#N/A	1	#N/A	#N/A	#N/A	38.85
1	4	no	fem1	2017-06-27	15:49:07	85	4	L	#N/A	#N/A	#N/A	5	male1	#N/A	#N/A	5	fem1 A	#N/A	#N/A	38.85
1	4	no	fem1	2017-06-27	15:49:11	85	107	D	#N/A	#N/A	#N/A	5	male1	#N/A	#N/A	5	#N/A	#N/A	#N/A	38.85
1	4	no	fem1	2017-06-27	15:50:58	85	3	L	#N/A	#N/A	#N/A	1	male1	#N/A	#N/A	1	fem1 A	#N/A	#N/A	38.85
1	4	no	fem1	2017-06-27	15:51:01	85	65	D	#N/A	#N/A	#N/A	1	male1	#N/A	#N/A	1	#N/A	#N/A	#N/A	38.85
1	4	no	fem1	2017-06-27	15:52:06	85	3	L	#N/A	#N/A	#N/A	5	male1	#N/A	#N/A	5	#N/A	#N/A	#N/A	38.85
1	4	no	fem1	2017-06-27	15:52:09	85	102	D	#N/A	#N/A	#N/A	10	#N/A	#N/A	#N/A	#N/A	#N/A	#N/A	#N/A	38.85
1	4	no	fem1	2017-06-27	15:53:51	85	9	L	#N/A	#N/A	#N/A	10	sub1	#N/A	#N/A	5	#N/A	#N/A	#N/A	38.85
1	4	no	fem1	2017-06-27	15:54:00	85	62	D	#N/A	#N/A	#N/A	10	sub1	#N/A	#N/A	5	#N/A	#N/A	#N/A	38.85
1	4	no	fem1	2017-06-27	15:55:02	85	99	L	#N/A	#N/A	#N/A	10	#N/A	#N/A	#N/A	#N/A	#N/A	#N/A	#N/A	38.85
1	4	no	fem1	2017-06-27	15:56:41	85	93	L	#N/A	#N/A	#N/A	5	#N/A	#N/A	#N/A	#N/A	#N/A	#N/A	#N/A	38.85
1	4	no	fem1	2017-06-27	15:58:14	85	129	DC	male1	juv1_1	#N/A	con	male1	juv1_1	#N/A	con	#N/A	#N/A	#N/A	38.85
1	4	no	fem1	2017-06-27	16:00:23	85	12	DC	fem1	sub1	juv1_1	con	#N/A	#N/A	#N/A	#N/A	#N/A	#N/A	#N/A	38.85
1	4	no	fem1	2017-06-27	16:00:35	#N/A	#N/A	#N/A	#N/A	#N/A	#N/A	#N/A	#N/A	#N/A	#N/A	#N/A	#N/A	#N/A	#N/A	38.85
1	4	no	male1	2017-06-28	6:18:00	86	545	DC	fem1	#N/A	#N/A	con	fem1	#N/A	#N/A	con	#N/A	#N/A	#N/A	38.85
1	4	no	male1	2017-06-28	06:27:05	86	1392	DC	male1	sub1	juv1_1	con	#N/A	#N/A	#N/A	#N/A	#N/A	#N/A	#N/A	38.85
1	4	no	male1	2017-06-28	06:50:17	86	1614	DC	fem1	sub1	#N/A	con	fem1	sub1	#N/A	con	#N/A	#N/A	#N/A	38.85
1	4	no	male1	2017-06-28	07:17:11	86	78	D	#N/A	#N/A	#N/A	1	fem1	#N/A	#N/A	1	#N/A	#N/A	#N/A	38.85
1	4	no	male1	2017-06-28	07:18:29	86	364	DC	fem1	#N/A	#N/A	con	fem1	#N/A	#N/A	con	#N/A	#N/A	#N/A	38.85
1	4	no	male1	2017-06-28	07:24:33	86	35	L	#N/A	#N/A	#N/A	1	fem1	#N/A	#N/A	1	#N/A	#N/A	#N/A	38.85
1	4	no	male1	2017-06-28	07:25:08	86	113	C	#N/A	#N/A	#N/A	5	#N/A	#N/A	#N/A	#N/A	#N/A	leaves	47	38.85
1	4	no	male1	2017-06-28	07:27:01	86	121	C	#N/A	#N/A	#N/A	5	sub1	#N/A	#N/A	1	#N/A	leaves	#N/A	38.85
1	4	no	male1	2017-06-28	07:29:02	86	263	C	#N/A	#N/A	#N/A	1	fem1	#N/A	#N/A	1	#N/A	leaves	#N/A	38.85
1	4	no	male1	2017-06-28	7:33:25	86	35	L	#N/A	#N/A	#N/A	#N/A	#N/A	#N/A	#N/A	#N/A	#N/A	#N/A	#N/A	38.85
1	4	no	male1	2017-06-28	7:34:00	86	5	C	#N/A	#N/A	#N/A	#N/A	#N/A	#N/A	#N/A	#N/A	#N/A	fruits	1	38.85
1	4	no	male1	2017-06-28	7:34:05	#N/A	#N/A	#N/A	#N/A	#N/A	#N/A	#N/A	#N/A	#N/A	#N/A	#N/A	#N/A	#N/A	#N/A	38.85
1	4	no	fem1	2017-06-28	7:50:57	87	66	L	#N/A	#N/A	#N/A	10	#N/A	#N/A	#N/A	#N/A	#N/A	#N/A	#N/A	38.85
1	4	no	fem1	2017-06-28	7:52:03	87	116	D	#N/A	#N/A	#N/A	10	#N/A	#N/A	#N/A	#N/A	#N/A	#N/A	#N/A	38.85
1	4	no	fem1	2017-06-28	7:53:59	87	103	L	#N/A	#N/A	#N/A	10	#N/A	#N/A	#N/A	#N/A	#N/A	#N/A	#N/A	38.85
1	4	no	fem1	2017-06-28	07:55:42	87	66	D	#N/A	#N/A	#N/A	10	#N/A	#N/A	#N/A	#N/A	#N/A	#N/A	#N/A	38.85
1	4	no	fem1	2017-06-28	7:56:48	87	119	L	#N/A	#N/A	#N/A	5	#N/A	#N/A	#N/A	#N/A	#N/A	#N/A	#N/A	38.85
1	4	no	fem1	2017-06-28	07:58:47	87	131	F	#N/A	#N/A	#N/A	#N/A	#N/A	#N/A	#N/A	#N/A	#N/A	#N/A	#N/A	38.85
1	4	no	fem1	2017-06-28	8:00:58	87	188	L	#N/A	#N/A	#N/A	#N/A	#N/A	#N/A	#N/A	#N/A	#N/A	#N/A	#N/A	38.85
1	4	no	fem1	2017-06-28	08:04:06	87	119	F	#N/A	#N/A	#N/A	#N/A	#N/A	#N/A	#N/A	#N/A	#N/A	#N/A	#N/A	38.85
1	4	no	fem1	2017-06-28	8:06:05	87	133	D	#N/A	#N/A	#N/A	#N/A	#N/A	#N/A	#N/A	#N/A	#N/A	#N/A	#N/A	38.85
1	4	no	fem1	2017-06-28	8:08:18	87	59	F	#N/A	#N/A	#N/A	#N/A	#N/A	#N/A	#N/A	#N/A	#N/A	#N/A	#N/A	38.85
1	4	no	fem1	2017-06-28	8:09:17	87	7	L	#N/A	#N/A	#N/A	#N/A	#N/A	#N/A	#N/A	#N/A	#N/A	#N/A	#N/A	38.85
1	4	no	fem1	2017-06-28	08:09:24	#N/A	#N/A	#N/A	#N/A	#N/A	#N/A	#N/A	#N/A	#N/A	#N/A	#N/A	#N/A	#N/A	#N/A	38.85
1	4	no	male1	2017-06-28	8:24:00	88	93	D	#N/A	#N/A	#N/A	#N/A	#N/A	#N/A	#N/A	#N/A	#N/A	#N/A	#N/A	38.85
1	4	no	male1	2017-06-28	8:25:33	88	31	L	#N/A	#N/A	#N/A	#N/A	#N/A	#N/A	#N/A	#N/A	#N/A	#N/A	#N/A	38.85
1	4	no	male1	2017-06-28	08:26:04	88	57	D	#N/A	#N/A	#N/A	#N/A	#N/A	#N/A	#N/A	#N/A	#N/A	#N/A	#N/A	38.85
1	4	no	male1	2017-06-28	8:27:01	88	11	L	#N/A	#N/A	#N/A	#N/A	#N/A	#N/A	#N/A	#N/A	#N/A	#N/A	#N/A	38.85
1	4	no	male1	2017-06-28	8:27:12	88	221	D	#N/A	#N/A	#N/A	#N/A	#N/A	#N/A	#N/A	#N/A	#N/A	#N/A	#N/A	38.85
1	4	no	male1	2017-06-28	8:30:53	88	67	L	#N/A	#N/A	#N/A	#N/A	#N/A	#N/A	#N/A	#N/A	#N/A	#N/A	#N/A	38.85
1	4	no	male1	2017-06-28	8:32:00	88	75	D	#N/A	#N/A	#N/A	5	#N/A	#N/A	#N/A	#N/A	#N/A	#N/A	#N/A	38.85
1	4	no	male1	2017-06-28	8:33:15	88	49	L	#N/A	#N/A	#N/A	5	#N/A	#N/A	#N/A	#N/A	#N/A	#N/A	#N/A	38.85
1	4	no	male1	2017-06-28	08:34:04	88	6	D	#N/A	#N/A	#N/A	5	#N/A	#N/A	#N/A	#N/A	#N/A	#N/A	#N/A	38.85
1	4	no	male1	2017-06-28	8:34:10	#N/A	#N/A	#N/A	#N/A	#N/A	#N/A	#N/A	#N/A	#N/A	#N/A	#N/A	#N/A	#N/A	#N/A	38.85
1	4	no	male1	2017-06-28	10:24:40	89	71	L	#N/A	#N/A	#N/A	10	#N/A	#N/A	#N/A	#N/A	#N/A	#N/A	#N/A	38.85
1	4	no	male1	2017-06-28	10:25:51	89	53	D	#N/A	#N/A	#N/A	10	#N/A	#N/A	#N/A	#N/A	#N/A	#N/A	#N/A	38.85
1	4	no	male1	2017-06-28	10:26:44	89	63	L	#N/A	#N/A	#N/A	10	#N/A	#N/A	#N/A	#N/A	#N/A	#N/A	#N/A	38.85
1	4	no	male1	2017-06-28	10:27:47	89	91	F	#N/A	#N/A	#N/A	10	#N/A	#N/A	#N/A	#N/A	#N/A	#N/A	#N/A	38.85
1	4	no	male1	2017-06-28	10:29:18	89	510	D	#N/A	#N/A	#N/A	10	juv1_1	#N/A	#N/A	5	#N/A	#N/A	#N/A	38.85
1	4	no	male1	2017-06-28	10:37:48	89	15	F	#N/A	#N/A	#N/A	10	juv1_1	#N/A	#N/A	5	#N/A	#N/A	#N/A	38.85
1	4	no	male1	2017-06-28	10:38:03	89	741	D	#N/A	#N/A	#N/A	10	juv1_1	#N/A	#N/A	5	#N/A	#N/A	#N/A	38.85
1	4	no	male1	2017-06-28	10:50:24	89	38	L	#N/A	#N/A	#N/A	10	juv1_1	#N/A	#N/A	5	#N/A	#N/A	#N/A	38.85
1	4	no	male1	2017-06-28	10:51:02	89	49	D	#N/A	#N/A	#N/A	10+	juv1_1	#N/A	#N/A	5	#N/A	#N/A	#N/A	38.85
1	4	no	male1	2017-06-28	10:51:51	89	18	L	#N/A	#N/A	#N/A	10+	juv1_1	#N/A	#N/A	5	#N/A	#N/A	#N/A	38.85
1	4	no	male1	2017-06-28	10:52:09	89	6	D	#N/A	#N/A	#N/A	10+	juv1_1	#N/A	#N/A	5	#N/A	#N/A	#N/A	38.85
1	4	no	male1	2017-06-28	10:52:15	89	46	D	#N/A	#N/A	#N/A	10+	juv1_1	#N/A	#N/A	1	#N/A	#N/A	#N/A	38.85
1	4	no	male1	2017-06-28	10:53:01	89	172	D	#N/A	#N/A	#N/A	10+	juv1_1	#N/A	#N/A	1	#N/A	#N/A	#N/A	38.85
1	4	no	male1	2017-06-28	10:55:53	89	12	L	#N/A	#N/A	#N/A	10+	juv1_1	#N/A	#N/A	1	#N/A	#N/A	#N/A	38.85
1	4	no	male1	2017-06-28	10:56:05	89	16	D	#N/A	#N/A	#N/A	10+	juv1_1	#N/A	#N/A	5	#N/A	#N/A	#N/A	38.85
1	4	no	male1	2017-06-28	10:56:21	89	137	D	#N/A	#N/A	#N/A	5	fem1	juv1_1	#N/A	5	#N/A	#N/A	#N/A	38.85
1	4	no	male1	2017-06-28	10:58:38	89	63	D	#N/A	#N/A	#N/A	10	juv1_1	#N/A	#N/A	5	#N/A	#N/A	#N/A	38.85
1	4	no	male1	2017-06-28	10:59:41	89	10	L	#N/A	#N/A	#N/A	10+	juv1_1	#N/A	#N/A	1	#N/A	#N/A	#N/A	38.85
1	4	no	male1	2017-06-28	10:59:51	89	104	D	#N/A	#N/A	#N/A	10+	juv1_1	#N/A	#N/A	5	#N/A	#N/A	#N/A	38.85
1	4	no	male1	2017-06-28	11:00:48	89	30	D	#N/A	#N/A	#N/A	10	juv1_1	#N/A	#N/A	5	#N/A	#N/A	#N/A	38.85
1	4	no	male1	2017-06-28	11:01:18	89	220	F	#N/A	#N/A	#N/A	10	juv1_1	#N/A	#N/A	5	#N/A	#N/A	#N/A	38.85
1	4	no	male1	2017-06-28	11:04:58	89	5	F	#N/A	#N/A	#N/A	10+	#N/A	#N/A	#N/A	#N/A	#N/A	#N/A	#N/A	38.85
1	4	no	male1	2017-06-28	11:05:03	89	104	D	#N/A	#N/A	#N/A	10+	#N/A	#N/A	#N/A	#N/A	#N/A	#N/A	#N/A	38.85
1	4	no	male1	2017-06-28	11:06:47	89	50	L	#N/A	#N/A	#N/A	10+	#N/A	#N/A	#N/A	#N/A	#N/A	#N/A	#N/A	38.85
1	4	no	male1	2017-06-28	11:07:37	89	66	F	#N/A	#N/A	#N/A	10+	#N/A	#N/A	#N/A	#N/A	#N/A	#N/A	#N/A	38.85
1	4	no	male1	2017-06-28	11:08:43	89	28	D	#N/A	#N/A	#N/A	10+	#N/A	#N/A	#N/A	#N/A	#N/A	#N/A	#N/A	38.85
1	4	no	male1	2017-06-28	11:09:11	89	91	L	#N/A	#N/A	#N/A	10+	#N/A	#N/A	#N/A	#N/A	#N/A	#N/A	#N/A	38.85
1	4	no	male1	2017-06-28	11:10:42	89	69	F	#N/A	#N/A	#N/A	10+	#N/A	#N/A	#N/A	#N/A	#N/A	#N/A	#N/A	38.85
1	4	no	male1	2017-06-28	11:11:51	89	222	D	#N/A	#N/A	#N/A	10+	#N/A	#N/A	#N/A	#N/A	#N/A	#N/A	#N/A	38.85
1	4	no	male1	2017-06-28	11:15:33	89	102	F	#N/A	#N/A	#N/A	10+	#N/A	#N/A	#N/A	#N/A	#N/A	#N/A	#N/A	38.85
1	4	no	male1	2017-06-28	11:17:15	89	214	D	#N/A	#N/A	#N/A	10+	#N/A	#N/A	#N/A	#N/A	#N/A	#N/A	#N/A	38.85
1	4	no	male1	2017-06-28	11:20:49	89	52	L	#N/A	#N/A	#N/A	10+	#N/A	#N/A	#N/A	#N/A	#N/A	#N/A	#N/A	38.85
1	4	no	male1	2017-06-28	11:21:41	89	122	D	#N/A	#N/A	#N/A	10+	#N/A	#N/A	#N/A	#N/A	#N/A	#N/A	#N/A	38.85
1	4	no	male1	2017-06-28	11:23:43	89	114	L	#N/A	#N/A	#N/A	10+	#N/A	#N/A	#N/A	#N/A	#N/A	#N/A	#N/A	38.85
1	4	no	male1	2017-06-28	11:25:37	89	50	F	#N/A	#N/A	#N/A	10+	juv1_1	#N/A	#N/A	5	#N/A	#N/A	#N/A	38.85
1	4	no	male1	2017-06-28	11:26:27	89	757	D	#N/A	#N/A	#N/A	10+	juv1_1	#N/A	#N/A	5	#N/A	#N/A	#N/A	38.85
1	4	no	male1	2017-06-28	11:39:04	89	43	L	#N/A	#N/A	#N/A	#N/A	#N/A	#N/A	#N/A	#N/A	#N/A	#N/A	#N/A	38.85
1	4	no	male1	2017-06-28	11:39:47	#N/A	#N/A	#N/A	#N/A	#N/A	#N/A	#N/A	#N/A	#N/A	#N/A	#N/A	#N/A	#N/A	#N/A	38.85
1	4	no	fem1	2017-06-28	14:28:00	90	175	D	#N/A	#N/A	#N/A	#N/A	#N/A	#N/A	#N/A	#N/A	#N/A	#N/A	#N/A	38.85
1	4	no	fem1	2017-06-28	14:30:55	90	37	L	#N/A	#N/A	#N/A	#N/A	juv1_1	#N/A	#N/A	5	#N/A	#N/A	#N/A	38.85
1	4	no	fem1	2017-06-28	14:31:32	90	141	D	#N/A	#N/A	#N/A	#N/A	#N/A	#N/A	#N/A	#N/A	#N/A	#N/A	#N/A	38.85
1	4	no	fem1	2017-06-28	14:33:53	90	11	L	#N/A	#N/A	#N/A	#N/A	#N/A	#N/A	#N/A	#N/A	#N/A	#N/A	#N/A	38.85
1	4	no	fem1	2017-06-28	14:34:04	90	74	D	#N/A	#N/A	#N/A	#N/A	juv1_1	#N/A	#N/A	5	#N/A	#N/A	#N/A	38.85
1	4	no	fem1	2017-06-28	14:35:18	90	98	D	#N/A	#N/A	#N/A	#N/A	juv1_1	#N/A	#N/A	5	#N/A	#N/A	#N/A	38.85
1	4	no	fem1	2017-06-28	14:36:56	90	6	L	#N/A	#N/A	#N/A	#N/A	juv1_1	#N/A	#N/A	5	#N/A	#N/A	#N/A	38.85
1	4	no	fem1	2017-06-28	14:37:02	90	104	D	#N/A	#N/A	#N/A	#N/A	#N/A	#N/A	#N/A	#N/A	#N/A	#N/A	#N/A	38.85
1	4	no	fem1	2017-06-28	14:38:46	90	15	L	#N/A	#N/A	#N/A	#N/A	#N/A	#N/A	#N/A	#N/A	#N/A	#N/A	#N/A	38.85
1	4	no	fem1	2017-06-28	14:39:01	90	98	D	#N/A	#N/A	#N/A	#N/A	#N/A	#N/A	#N/A	#N/A	#N/A	#N/A	#N/A	38.85
1	4	no	fem1	2017-06-28	14:40:39	90	28	L	#N/A	#N/A	#N/A	#N/A	#N/A	#N/A	#N/A	#N/A	#N/A	#N/A	#N/A	38.85
1	4	no	fem1	2017-06-28	14:41:07	90	27	F	#N/A	#N/A	#N/A	#N/A	#N/A	#N/A	#N/A	#N/A	#N/A	#N/A	#N/A	38.85
1	4	no	fem1	2017-06-28	14:41:34	90	197	D	#N/A	#N/A	#N/A	#N/A	#N/A	#N/A	#N/A	#N/A	#N/A	#N/A	#N/A	38.85
1	4	no	fem1	2017-06-28	14:44:51	90	8	L	#N/A	#N/A	#N/A	#N/A	#N/A	#N/A	#N/A	#N/A	#N/A	#N/A	#N/A	38.85
1	4	no	fem1	2017-06-28	14:44:59	90	210	D	#N/A	#N/A	#N/A	#N/A	#N/A	#N/A	#N/A	#N/A	#N/A	#N/A	#N/A	38.85
1	4	no	fem1	2017-06-28	14:48:29	90	72	L	#N/A	#N/A	#N/A	#N/A	#N/A	#N/A	#N/A	#N/A	#N/A	#N/A	#N/A	38.85
1	4	no	fem1	2017-06-28	14:49:41	90	174	F	#N/A	#N/A	#N/A	#N/A	#N/A	#N/A	#N/A	#N/A	#N/A	#N/A	#N/A	38.85
1	4	no	fem1	2017-06-28	14:52:35	90	61	L	#N/A	#N/A	#N/A	#N/A	#N/A	#N/A	#N/A	#N/A	#N/A	#N/A	#N/A	38.85
1	4	no	fem1	2017-06-28	14:53:36	90	75	D	#N/A	#N/A	#N/A	#N/A	#N/A	#N/A	#N/A	#N/A	#N/A	#N/A	#N/A	38.85
1	4	no	fem1	2017-06-28	14:54:51	90	9	L	#N/A	#N/A	#N/A	#N/A	#N/A	#N/A	#N/A	#N/A	#N/A	#N/A	#N/A	38.85
1	4	no	fem1	2017-06-28	14:55:00	90	103	F	#N/A	#N/A	#N/A	#N/A	#N/A	#N/A	#N/A	#N/A	#N/A	#N/A	#N/A	38.85
1	4	no	fem1	2017-06-28	14:56:43	90	55	L	#N/A	#N/A	#N/A	#N/A	#N/A	#N/A	#N/A	#N/A	#N/A	#N/A	#N/A	38.85
1	4	no	fem1	2017-06-28	14:57:38	90	1281	C	#N/A	#N/A	#N/A	#N/A	sub1	juv1_1	#N/A	5	#N/A	fruits	2	38.85
1	4	no	fem1	2017-06-28	15:18:59	90	9	L	#N/A	#N/A	#N/A	#N/A	juv1_1	#N/A	#N/A	5	#N/A	#N/A	#N/A	38.85
1	4	no	fem1	2017-06-28	15:19:08	90	65	L	#N/A	#N/A	#N/A	#N/A	juv1_1	#N/A	#N/A	5	#N/A	#N/A	#N/A	38.85
1	4	no	fem1	2017-06-28	15:20:13	90	109	L	#N/A	#N/A	#N/A	#N/A	juv1_1	#N/A	#N/A	1	#N/A	#N/A	#N/A	38.85
1	4	no	fem1	2017-06-28	15:22:02	90	110	D	#N/A	#N/A	#N/A	#N/A	juv1_1	#N/A	#N/A	5	#N/A	#N/A	#N/A	38.85
1	4	no	fem1	2017-06-28	15:23:52	90	72	L	#N/A	#N/A	#N/A	#N/A	juv1_1	#N/A	#N/A	5	#N/A	#N/A	#N/A	38.85
1	4	no	fem1	2017-06-28	15:25:04	90	6	D	#N/A	#N/A	#N/A	#N/A	#N/A	#N/A	#N/A	#N/A	#N/A	#N/A	#N/A	38.85
1	4	no	fem1	2017-06-28	15:25:10	#N/A	#N/A	#N/A	#N/A	#N/A	#N/A	#N/A	#N/A	#N/A	#N/A	#N/A	#N/A	#N/A	#N/A	38.85
1	4	no	male1	2017-06-28	15:29:40	91	67	L	#N/A	#N/A	#N/A	10+	#N/A	#N/A	#N/A	#N/A	#N/A	#N/A	#N/A	38.85
1	4	no	male1	2017-06-28	15:30:47	91	56	C	#N/A	#N/A	#N/A	10+	#N/A	#N/A	#N/A	#N/A	#N/A	termite nest	#N/A	38.85
1	4	no	male1	2017-06-28	15:31:43	91	42	L	#N/A	#N/A	#N/A	10+	#N/A	#N/A	#N/A	#N/A	#N/A	#N/A	#N/A	38.85
1	4	no	male1	2017-06-28	15:32:25	91	993	D	#N/A	#N/A	#N/A	10+	juv1_1	#N/A	#N/A	5	#N/A	#N/A	#N/A	38.85
1	4	no	male1	2017-06-28	15:48:58	91	12	L	#N/A	#N/A	#N/A	10+	juv1_1	#N/A	#N/A	1	#N/A	#N/A	#N/A	38.85
1	4	no	male1	2017-06-28	15:49:10	91	658	D	#N/A	#N/A	#N/A	10+	juv1_1	#N/A	#N/A	5	#N/A	#N/A	#N/A	38.85
1	4	no	male1	2017-06-28	16:00:08	91	80	DC	juv1_1	#N/A	#N/A	10+	juv1_1	#N/A	#N/A	con	#N/A	#N/A	#N/A	38.85
1	4	no	male1	2017-06-28	16:01:28	91	37	Gp	juv1_1	#N/A	#N/A	10+	juv1_1	#N/A	#N/A	con	#N/A	#N/A	#N/A	38.85
1	4	no	male1	2017-06-28	16:02:05	91	57	D	#N/A	#N/A	#N/A	10+	juv1_1	#N/A	#N/A	5	#N/A	#N/A	#N/A	38.85
1	4	no	male1	2017-06-28	16:03:02	91	173	D	#N/A	#N/A	#N/A	10+	juv1_1	#N/A	#N/A	5	#N/A	#N/A	#N/A	38.85
1	4	no	male1	2017-06-28	16:05:55	91	6	L	#N/A	#N/A	#N/A	10+	juv1_1	#N/A	#N/A	5	#N/A	#N/A	#N/A	38.85
1	4	no	male1	2017-06-28	16:06:01	91	13	F	#N/A	#N/A	#N/A	10+	juv1_1	#N/A	#N/A	5	#N/A	#N/A	#N/A	38.85
1	4	no	male1	2017-06-28	16:06:14	91	46	L	#N/A	#N/A	#N/A	10+	juv1_1	#N/A	#N/A	5	#N/A	#N/A	#N/A	38.85
1	4	no	male1	2017-06-28	16:07:00	91	162	F	#N/A	#N/A	#N/A	10+	#N/A	#N/A	#N/A	#N/A	#N/A	#N/A	#N/A	38.85
1	4	no	male1	2017-06-28	16:09:42	91	18	L	#N/A	#N/A	#N/A	10+	sub1	#N/A	#N/A	5	#N/A	#N/A	#N/A	38.85
1	4	no	male1	2017-06-28	16:10:00	91	193	C	#N/A	#N/A	#N/A	10+	sub1	#N/A	#N/A	5	#N/A	arthropods	#N/A	38.85
1	4	no	male1	2017-06-28	16:13:13	91	90	D	#N/A	#N/A	#N/A	#N/A	sub1	juv1_1	#N/A	1	#N/A	#N/A	#N/A	38.85
1	4	no	male1	2017-06-28	16:14:43	91	102	L	#N/A	#N/A	#N/A	#N/A	sub1	juv1_1	#N/A	1	#N/A	#N/A	#N/A	38.85
1	4	no	male1	2017-06-28	16:16:25	#N/A	#N/A	#N/A	#N/A	#N/A	#N/A	#N/A	#N/A	#N/A	#N/A	#N/A	#N/A	#N/A	#N/A	38.85
1	4	no	fem1	2017-06-29	6:25:00	92	3028	DC	fem1	sub1	juv1_1	con	juv1_1	#N/A	#N/A	con	#N/A	#N/A	#N/A	38.85
1	4	no	fem1	2017-06-29	7:15:28	92	47	D	#N/A	#N/A	#N/A	1	juv1_1	#N/A	#N/A	1	#N/A	#N/A	#N/A	38.85
1	4	no	fem1	2017-06-29	7:16:15	92	2046	DC	fem1	sub1	juv1_1	1	juv1_1	#N/A	#N/A	con	male1 M	#N/A	#N/A	38.85
1	4	no	fem1	2017-06-29	7:50:21	92	292	DC	sub1	#N/A	#N/A	1	juv1_1	#N/A	#N/A	con	#N/A	#N/A	#N/A	38.85
1	4	no	fem1	2017-06-29	7:55:13	92	248	DC	sub1	#N/A	#N/A	5	sub1	#N/A	#N/A	con	#N/A	#N/A	#N/A	38.85
1	4	no	fem1	2017-06-29	7:59:21	92	75	L	#N/A	#N/A	#N/A	5	sub1	#N/A	#N/A	5	#N/A	#N/A	#N/A	38.85
1	4	no	fem1	2017-06-29	08:00:36	92	99	D	#N/A	#N/A	#N/A	5	sub1	#N/A	#N/A	5	#N/A	#N/A	#N/A	38.85
1	4	no	fem1	2017-06-29	8:02:15	92	2	L	#N/A	#N/A	#N/A	10	#N/A	#N/A	#N/A	#N/A	#N/A	#N/A	#N/A	38.85
1	4	no	fem1	2017-06-29	8:02:17	#N/A	#N/A	#N/A	#N/A	#N/A	#N/A	#N/A	#N/A	#N/A	#N/A	#N/A	#N/A	#N/A	#N/A	38.85
1	4	no	male1	2017-06-29	08:05:41	93	30	C	#N/A	#N/A	#N/A	10	juv1_1	#N/A	#N/A	5	#N/A	leaves	47	38.85
1	4	no	male1	2017-06-29	08:06:11	93	7	D	#N/A	#N/A	#N/A	10	juv1_1	#N/A	#N/A	5	#N/A	#N/A	#N/A	38.85
1	4	no	male1	2017-06-29	8:06:18	93	67	C	#N/A	#N/A	#N/A	10	juv1_1	#N/A	#N/A	5	#N/A	leaves	47	38.85
1	4	no	male1	2017-06-29	8:07:25	93	142	L	#N/A	#N/A	#N/A	10	#N/A	#N/A	#N/A	#N/A	#N/A	#N/A	#N/A	38.85
1	4	no	male1	2017-06-29	08:09:47	93	244	C	#N/A	#N/A	#N/A	10	#N/A	#N/A	#N/A	#N/A	#N/A	fruits	1	38.85
1	4	no	male1	2017-06-29	08:13:51	#N/A	#N/A	#N/A	#N/A	#N/A	#N/A	#N/A	#N/A	#N/A	#N/A	#N/A	#N/A	#N/A	#N/A	38.85
1	4	no	male1	2017-06-29	08:35:11	94	409	D	#N/A	#N/A	#N/A	#N/A	sub1	juv1_1	#N/A	5	#N/A	#N/A	#N/A	38.85
1	4	no	male1	2017-06-29	8:42:00	94	303	D	#N/A	#N/A	#N/A	#N/A	sub1	#N/A	#N/A	1	#N/A	#N/A	#N/A	38.85
1	4	no	male1	2017-06-29	08:47:03	94	169	D	#N/A	#N/A	#N/A	#N/A	sub1	#N/A	#N/A	5	#N/A	#N/A	#N/A	38.85
1	4	no	male1	2017-06-29	08:49:52	94	190	D	#N/A	#N/A	#N/A	#N/A	sub1	#N/A	#N/A	5	#N/A	#N/A	#N/A	38.85
1	4	no	male1	2017-06-29	08:53:02	94	13	L	#N/A	#N/A	#N/A	#N/A	sub1	#N/A	#N/A	5	#N/A	#N/A	#N/A	38.85
1	4	no	male1	2017-06-29	8:53:15	94	178	D	#N/A	#N/A	#N/A	#N/A	sub1	#N/A	#N/A	5	#N/A	#N/A	#N/A	38.85
1	4	no	male1	2017-06-29	08:56:13	94	795	D	#N/A	#N/A	#N/A	#N/A	sub1	juv1_1	#N/A	5	#N/A	#N/A	#N/A	38.85
1	4	no	male1	2017-06-29	09:09:28	94	1294	D	#N/A	#N/A	#N/A	#N/A	sub1	#N/A	#N/A	5	#N/A	#N/A	#N/A	38.85
1	4	no	male1	2017-06-29	09:31:02	94	91	F	#N/A	#N/A	#N/A	#N/A	#N/A	#N/A	#N/A	#N/A	#N/A	#N/A	#N/A	38.85
1	4	no	male1	2017-06-29	09:32:33	94	38	D	#N/A	#N/A	#N/A	#N/A	#N/A	#N/A	#N/A	#N/A	#N/A	#N/A	#N/A	38.85
1	4	no	male1	2017-06-29	09:33:11	94	35	L	#N/A	#N/A	#N/A	#N/A	#N/A	#N/A	#N/A	#N/A	#N/A	#N/A	#N/A	38.85
1	4	no	male1	2017-06-29	9:33:46	94	244	D	#N/A	#N/A	#N/A	#N/A	juv1_1	#N/A	#N/A	5	#N/A	#N/A	#N/A	38.85
1	4	no	male1	2017-06-29	9:37:50	94	135	L	#N/A	#N/A	#N/A	#N/A	juv1_1	#N/A	#N/A	5	#N/A	#N/A	#N/A	38.85
1	4	no	male1	2017-06-29	09:40:05	94	112	C	#N/A	#N/A	#N/A	#N/A	sub1	juv1_1	#N/A	1	#N/A	termite nest	#N/A	38.85
1	4	no	male1	2017-06-29	9:41:57	94	118	L	#N/A	#N/A	#N/A	#N/A	juv1_1	#N/A	#N/A	5	#N/A	#N/A	#N/A	38.85
1	4	no	male1	2017-06-29	09:43:55	94	66	D	#N/A	#N/A	#N/A	#N/A	juv1_1	#N/A	#N/A	5	#N/A	#N/A	#N/A	38.85
1	4	no	male1	2017-06-29	09:45:01	94	456	D	#N/A	#N/A	#N/A	10	juv1_1	#N/A	#N/A	5	#N/A	#N/A	#N/A	38.85
1	4	no	male1	2017-06-29	09:52:37	94	61	F	#N/A	#N/A	#N/A	10	juv1_1	#N/A	#N/A	5	#N/A	#N/A	#N/A	38.85
1	4	no	male1	2017-06-29	9:53:38	94	63	L	#N/A	#N/A	#N/A	10	juv1_1	#N/A	#N/A	5	#N/A	#N/A	#N/A	38.85
1	4	no	male1	2017-06-29	09:54:41	94	22	F	#N/A	#N/A	#N/A	10	juv1_1	#N/A	#N/A	5	#N/A	#N/A	#N/A	38.85
1	4	no	male1	2017-06-29	09:55:03	94	109	L	#N/A	#N/A	#N/A	10	juv1_1	#N/A	#N/A	5	#N/A	#N/A	#N/A	38.85
1	4	no	male1	2017-06-29	09:56:52	#N/A	#N/A	#N/A	#N/A	#N/A	#N/A	#N/A	#N/A	#N/A	#N/A	#N/A	#N/A	#N/A	#N/A	38.85
1	4	no	fem1	2017-06-29	10:41:00	95	114	D	#N/A	#N/A	#N/A	5	#N/A	#N/A	#N/A	#N/A	#N/A	#N/A	#N/A	38.85
1	4	no	fem1	2017-06-29	10:42:54	95	11	L	#N/A	#N/A	#N/A	5	#N/A	#N/A	#N/A	#N/A	#N/A	#N/A	#N/A	38.85
1	4	no	fem1	2017-06-29	10:43:05	95	973	D	#N/A	#N/A	#N/A	5	#N/A	#N/A	#N/A	#N/A	#N/A	#N/A	#N/A	38.85
1	4	no	fem1	2017-06-29	10:59:18	95	45	F	#N/A	#N/A	#N/A	5	#N/A	#N/A	#N/A	#N/A	#N/A	#N/A	#N/A	38.85
1	4	no	fem1	2017-06-29	11:00:03	95	4	L	#N/A	#N/A	#N/A	5	#N/A	#N/A	#N/A	#N/A	#N/A	#N/A	#N/A	38.85
1	4	no	fem1	2017-06-29	11:00:07	95	66	D	#N/A	#N/A	#N/A	1	#N/A	#N/A	#N/A	#N/A	#N/A	#N/A	#N/A	38.85
1	4	no	fem1	2017-06-29	11:01:13	95	327	D	#N/A	#N/A	#N/A	1	male1	juv1_1	#N/A	1	#N/A	#N/A	#N/A	38.85
1	4	no	fem1	2017-06-29	11:06:40	95	32	L	#N/A	#N/A	#N/A	1	male1	juv1_1	#N/A	1	#N/A	#N/A	#N/A	38.85
1	4	no	fem1	2017-06-29	11:07:12	95	70	DC	sub1	#N/A	#N/A	5	sub1	#N/A	#N/A	con	#N/A	#N/A	#N/A	38.85
1	4	no	fem1	2017-06-29	11:08:22	95	56	Gp	sub1	#N/A	#N/A	5	sub1	#N/A	#N/A	con	#N/A	#N/A	#N/A	38.85
1	4	no	fem1	2017-06-29	11:09:18	95	54	DC	sub1	#N/A	#N/A	5	sub1	#N/A	#N/A	con	#N/A	#N/A	#N/A	38.85
1	4	no	fem1	2017-06-29	11:10:12	95	237	Ga	sub1	#N/A	#N/A	5	sub1	#N/A	#N/A	con	#N/A	#N/A	#N/A	38.85
1	4	no	fem1	2017-06-29	11:14:09	95	54	DC	sub1	#N/A	#N/A	5	sub1	#N/A	#N/A	con	#N/A	#N/A	#N/A	38.85
1	4	no	fem1	2017-06-29	11:15:03	95	57	Ga	sub1	#N/A	#N/A	5	sub1	#N/A	#N/A	con	#N/A	#N/A	#N/A	38.85
1	4	no	fem1	2017-06-29	11:16:00	95	138	Gp	sub1	#N/A	#N/A	5	sub1	#N/A	#N/A	con	#N/A	#N/A	#N/A	38.85
1	4	no	fem1	2017-06-29	11:18:18	95	87	DC	sub1	#N/A	#N/A	5	sub1	#N/A	#N/A	con	#N/A	#N/A	#N/A	38.85
1	4	no	fem1	2017-06-29	11:19:45	95	8	L	#N/A	#N/A	#N/A	5	#N/A	#N/A	#N/A	#N/A	#N/A	#N/A	#N/A	38.85
1	4	no	fem1	2017-06-29	11:19:53	#N/A	#N/A	#N/A	#N/A	#N/A	#N/A	#N/A	#N/A	#N/A	#N/A	#N/A	#N/A	#N/A	#N/A	38.85
1	4	no	fem1	2017-06-29	11:34:00	96	115	D	#N/A	#N/A	#N/A	#N/A	#N/A	#N/A	#N/A	#N/A	#N/A	#N/A	#N/A	38.85
1	4	no	fem1	2017-06-29	11:35:55	96	103	L	#N/A	#N/A	#N/A	#N/A	#N/A	#N/A	#N/A	#N/A	#N/A	#N/A	#N/A	38.85
1	4	no	fem1	2017-06-29	11:37:38	96	68	D	#N/A	#N/A	#N/A	#N/A	#N/A	#N/A	#N/A	#N/A	#N/A	#N/A	#N/A	38.85
1	4	no	fem1	2017-06-29	11:38:46	96	56	L	#N/A	#N/A	#N/A	#N/A	#N/A	#N/A	#N/A	#N/A	#N/A	#N/A	#N/A	38.85
1	4	no	fem1	2017-06-29	11:39:42	96	196	C	#N/A	#N/A	#N/A	#N/A	sub1	#N/A	#N/A	5	#N/A	fruits	3	38.85
1	4	no	fem1	2017-06-29	11:42:58	96	61	L	#N/A	#N/A	#N/A	#N/A	sub1	#N/A	#N/A	5	#N/A	#N/A	#N/A	38.85
1	4	no	fem1	2017-06-29	11:43:59	96	136	L	#N/A	#N/A	#N/A	#N/A	#N/A	#N/A	#N/A	#N/A	#N/A	#N/A	#N/A	38.85
1	4	no	fem1	2017-06-29	11:46:15	96	88	L	#N/A	#N/A	#N/A	5	#N/A	#N/A	#N/A	#N/A	#N/A	#N/A	#N/A	38.85
1	4	no	fem1	2017-06-29	11:47:43	96	233	C	#N/A	#N/A	#N/A	5	#N/A	#N/A	#N/A	#N/A	#N/A	fruits	3	38.85
1	4	no	fem1	2017-06-29	11:51:36	96	24	L	#N/A	#N/A	#N/A	10	juv1_1	#N/A	#N/A	1	#N/A	#N/A	#N/A	38.85
1	4	no	fem1	2017-06-29	11:52:00	96	111	D	#N/A	#N/A	#N/A	10	juv1_1	#N/A	#N/A	1	#N/A	#N/A	#N/A	38.85
1	4	no	fem1	2017-06-29	11:53:51	96	53	L	#N/A	#N/A	#N/A	10	juv1_1	#N/A	#N/A	1	#N/A	#N/A	#N/A	38.85
1	4	no	fem1	2017-06-29	11:54:44	96	61	C	#N/A	#N/A	#N/A	10	juv1_1	#N/A	#N/A	5	#N/A	fruits	5	38.85
1	4	no	fem1	2017-06-29	11:55:45	96	19	L	#N/A	#N/A	#N/A	5	juv1_1	#N/A	#N/A	1	#N/A	#N/A	#N/A	38.85
1	4	no	fem1	2017-06-29	11:56:04	96	48	L	#N/A	#N/A	#N/A	5	#N/A	#N/A	#N/A	#N/A	#N/A	#N/A	#N/A	38.85
1	4	no	fem1	2017-06-29	11:56:52	#N/A	#N/A	#N/A	#N/A	#N/A	#N/A	#N/A	#N/A	#N/A	#N/A	#N/A	#N/A	#N/A	#N/A	38.85
1	4	no	male1	2017-06-29	14:10:00	97	165	D	#N/A	#N/A	#N/A	#N/A	#N/A	#N/A	#N/A	#N/A	#N/A	#N/A	#N/A	38.85
1	4	no	male1	2017-06-29	14:12:45	97	63	L	#N/A	#N/A	#N/A	#N/A	#N/A	#N/A	#N/A	#N/A	#N/A	#N/A	#N/A	38.85
1	4	no	male1	2017-06-29	14:13:48	97	105	D	#N/A	#N/A	#N/A	#N/A	#N/A	#N/A	#N/A	#N/A	#N/A	#N/A	#N/A	38.85
1	4	no	male1	2017-06-29	14:15:33	97	17	C	#N/A	#N/A	#N/A	#N/A	#N/A	#N/A	#N/A	#N/A	#N/A	arthropods	#N/A	38.85
1	4	no	male1	2017-06-29	14:15:50	97	48	L	#N/A	#N/A	#N/A	#N/A	sub1	#N/A	#N/A	5	#N/A	#N/A	#N/A	38.85
1	4	no	male1	2017-06-29	14:16:38	97	25	F	#N/A	#N/A	#N/A	#N/A	sub1	#N/A	#N/A	5	#N/A	#N/A	#N/A	38.85
1	4	no	male1	2017-06-29	14:17:03	97	78	D	#N/A	#N/A	#N/A	#N/A	sub1	#N/A	#N/A	5	#N/A	#N/A	#N/A	38.85
1	4	no	male1	2017-06-29	14:18:21	97	102	F	#N/A	#N/A	#N/A	#N/A	#N/A	#N/A	#N/A	#N/A	#N/A	#N/A	#N/A	38.85
1	4	no	male1	2017-06-29	14:20:03	97	207	D	#N/A	#N/A	#N/A	#N/A	sub1	#N/A	#N/A	5	#N/A	#N/A	#N/A	38.85
1	4	no	male1	2017-06-29	14:23:30	97	31	F	#N/A	#N/A	#N/A	#N/A	sub1	#N/A	#N/A	5	#N/A	#N/A	#N/A	38.85
1	4	no	male1	2017-06-29	14:24:01	97	61	D	#N/A	#N/A	#N/A	#N/A	sub1	#N/A	#N/A	5	#N/A	#N/A	#N/A	38.85
1	4	no	male1	2017-06-29	14:25:02	97	109	F	#N/A	#N/A	#N/A	#N/A	sub1	#N/A	#N/A	5	#N/A	#N/A	#N/A	38.85
1	4	no	male1	2017-06-29	14:26:51	97	134	F	#N/A	#N/A	#N/A	#N/A	#N/A	#N/A	#N/A	#N/A	#N/A	#N/A	#N/A	38.85
1	4	no	male1	2017-06-29	14:29:05	97	222	D	#N/A	#N/A	#N/A	#N/A	juv1_1	#N/A	#N/A	5	#N/A	#N/A	#N/A	38.85
1	4	no	male1	2017-06-29	14:32:47	97	8	C	#N/A	#N/A	#N/A	#N/A	juv1_1	#N/A	#N/A	5	#N/A	arthropods	#N/A	38.85
1	4	no	male1	2017-06-29	14:32:55	97	43	L	#N/A	#N/A	#N/A	#N/A	juv1_1	#N/A	#N/A	5	#N/A	#N/A	#N/A	38.85
1	4	no	male1	2017-06-29	14:33:38	97	44	F	#N/A	#N/A	#N/A	#N/A	juv1_1	#N/A	#N/A	5	#N/A	#N/A	#N/A	38.85
1	4	no	male1	2017-06-29	14:34:22	97	73	D	#N/A	#N/A	#N/A	#N/A	juv1_1	#N/A	#N/A	5	#N/A	#N/A	#N/A	38.85
1	4	no	male1	2017-06-29	14:35:35	97	42	C	#N/A	#N/A	#N/A	#N/A	juv1_1	#N/A	#N/A	5	#N/A	leaves	#N/A	38.85
1	4	no	male1	2017-06-29	14:36:17	97	81	F	#N/A	#N/A	#N/A	#N/A	juv1_1	#N/A	#N/A	5	#N/A	#N/A	#N/A	38.85
1	4	no	male1	2017-06-29	14:37:38	97	40	D	#N/A	#N/A	#N/A	#N/A	sub1	juv1_1	#N/A	5	#N/A	#N/A	#N/A	38.85
1	4	no	male1	2017-06-29	14:38:18	97	157	D	#N/A	#N/A	#N/A	#N/A	#N/A	#N/A	#N/A	#N/A	#N/A	#N/A	#N/A	38.85
1	4	no	male1	2017-06-29	14:40:55	97	35	L	#N/A	#N/A	#N/A	#N/A	#N/A	#N/A	#N/A	#N/A	#N/A	#N/A	#N/A	38.85
1	4	no	male1	2017-06-29	14:41:30	97	206	D	#N/A	#N/A	#N/A	#N/A	#N/A	#N/A	#N/A	#N/A	#N/A	#N/A	#N/A	38.85
1	4	no	male1	2017-06-29	14:44:56	97	20	L	#N/A	#N/A	#N/A	#N/A	#N/A	#N/A	#N/A	#N/A	#N/A	#N/A	#N/A	38.85
1	4	no	male1	2017-06-29	14:45:16	97	293	D	#N/A	#N/A	#N/A	#N/A	#N/A	#N/A	#N/A	#N/A	#N/A	#N/A	#N/A	38.85
1	4	no	male1	2017-06-29	14:50:09	97	103	L	#N/A	#N/A	#N/A	#N/A	#N/A	#N/A	#N/A	#N/A	#N/A	#N/A	#N/A	38.85
1	4	no	male1	2017-06-29	14:51:52	97	1283	D	#N/A	#N/A	#N/A	#N/A	#N/A	#N/A	#N/A	#N/A	#N/A	#N/A	#N/A	38.85
1	4	no	male1	2017-06-29	15:13:15	97	47	F	#N/A	#N/A	#N/A	#N/A	#N/A	#N/A	#N/A	#N/A	#N/A	#N/A	#N/A	38.85
1	4	no	male1	2017-06-29	15:14:02	97	173	D	#N/A	#N/A	#N/A	#N/A	#N/A	#N/A	#N/A	#N/A	#N/A	#N/A	#N/A	38.85
1	4	no	male1	2017-06-29	15:16:55	97	94	L	#N/A	#N/A	#N/A	#N/A	#N/A	#N/A	#N/A	#N/A	#N/A	#N/A	#N/A	38.85
1	4	no	male1	2017-06-29	15:18:29	97	256	D	#N/A	#N/A	#N/A	#N/A	#N/A	#N/A	#N/A	#N/A	#N/A	#N/A	#N/A	38.85
1	4	no	male1	2017-06-29	15:22:45	97	44	L	#N/A	#N/A	#N/A	#N/A	#N/A	#N/A	#N/A	#N/A	#N/A	#N/A	#N/A	38.85
1	4	no	male1	2017-06-29	15:23:29	97	34	C	#N/A	#N/A	#N/A	#N/A	#N/A	#N/A	#N/A	#N/A	#N/A	arthropods	#N/A	38.85
1	4	no	male1	2017-06-29	15:24:03	97	134	D	#N/A	#N/A	#N/A	#N/A	#N/A	#N/A	#N/A	#N/A	#N/A	#N/A	#N/A	38.85
1	4	no	male1	2017-06-29	15:26:17	97	82	C	#N/A	#N/A	#N/A	#N/A	#N/A	#N/A	#N/A	#N/A	#N/A	arthropods	#N/A	38.85
1	4	no	male1	2017-06-29	15:27:39	97	183	F	#N/A	#N/A	#N/A	#N/A	#N/A	#N/A	#N/A	#N/A	#N/A	#N/A	#N/A	38.85
1	4	no	male1	2017-06-29	15:30:42	97	41	L	#N/A	#N/A	#N/A	#N/A	#N/A	#N/A	#N/A	#N/A	#N/A	#N/A	#N/A	38.85
1	4	no	male1	2017-06-29	15:31:23	97	39	D	#N/A	#N/A	#N/A	#N/A	#N/A	#N/A	#N/A	#N/A	#N/A	#N/A	#N/A	38.85
1	4	no	male1	2017-06-29	15:32:02	97	113	D	#N/A	#N/A	#N/A	#N/A	sub1	#N/A	#N/A	5	#N/A	#N/A	#N/A	38.85
1	4	no	male1	2017-06-29	15:33:55	97	36	L	#N/A	#N/A	#N/A	#N/A	#N/A	#N/A	#N/A	#N/A	#N/A	#N/A	#N/A	38.85
1	4	no	male1	2017-06-29	15:34:31	97	130	D	#N/A	#N/A	#N/A	#N/A	sub1	#N/A	#N/A	1	#N/A	#N/A	#N/A	38.85
1	4	no	male1	2017-06-29	15:36:41	97	67	L	#N/A	#N/A	#N/A	#N/A	sub1	#N/A	#N/A	5	#N/A	#N/A	#N/A	38.85
1	4	no	male1	2017-06-29	15:37:48	97	14	L	#N/A	#N/A	#N/A	10	#N/A	#N/A	#N/A	#N/A	#N/A	#N/A	#N/A	38.85
1	4	no	male1	2017-06-29	15:38:02	97	59	D	#N/A	#N/A	#N/A	10	#N/A	#N/A	#N/A	#N/A	#N/A	#N/A	#N/A	38.85
1	4	no	male1	2017-06-29	15:39:01	97	3	L	#N/A	#N/A	#N/A	10	sub1	#N/A	#N/A	5	#N/A	#N/A	#N/A	38.85
1	4	no	male1	2017-06-29	15:39:04	#N/A	#N/A	#N/A	#N/A	#N/A	#N/A	#N/A	#N/A	#N/A	#N/A	#N/A	#N/A	#N/A	#N/A	38.85
1	4	no	male1	2017-07-10	8:05:00	98	123	Ga	juv1_1	#N/A	#N/A	#N/A	juv1_1	#N/A	#N/A	con	#N/A	#N/A	#N/A	22.63
1	4	no	male1	2017-07-10	8:07:03	98	72	Ga	juv1_1	#N/A	#N/A	#N/A	juv1_1	#N/A	#N/A	con	#N/A	#N/A	#N/A	22.63
1	4	no	male1	2017-07-10	8:08:15	98	1129	DC	juv1_1	#N/A	#N/A	#N/A	juv1_1	#N/A	#N/A	con	#N/A	#N/A	#N/A	22.63
1	4	no	male1	2017-07-10	8:27:04	98	57	L	#N/A	#N/A	#N/A	#N/A	juv1_1	#N/A	#N/A	5	#N/A	#N/A	#N/A	22.63
1	4	no	male1	2017-07-10	8:28:01	98	70	D	#N/A	#N/A	#N/A	#N/A	#N/A	#N/A	#N/A	#N/A	#N/A	#N/A	#N/A	22.63
1	4	no	male1	2017-07-10	8:29:11	#N/A	#N/A	#N/A	#N/A	#N/A	#N/A	#N/A	#N/A	#N/A	#N/A	#N/A	#N/A	#N/A	#N/A	22.63
1	4	no	fem1	2017-07-10	8:50:00	99	63	D	#N/A	#N/A	#N/A	5	#N/A	#N/A	#N/A	#N/A	#N/A	#N/A	#N/A	22.63
1	4	no	fem1	2017-07-10	8:51:03	99	73	L	#N/A	#N/A	#N/A	1	#N/A	#N/A	#N/A	#N/A	#N/A	#N/A	#N/A	22.63
1	4	no	fem1	2017-07-10	8:52:16	99	74	DC	fem1	juv1_1	#N/A	con	#N/A	#N/A	#N/A	#N/A	#N/A	#N/A	#N/A	22.63
1	4	no	fem1	2017-07-10	8:53:30	99	31	L	#N/A	#N/A	#N/A	1	#N/A	#N/A	#N/A	#N/A	#N/A	#N/A	#N/A	22.63
1	4	no	fem1	2017-07-10	8:54:01	99	204	D	#N/A	#N/A	#N/A	5	male1	juv1_1	#N/A	5	#N/A	#N/A	#N/A	22.63
1	4	no	fem1	2017-07-10	8:57:25	99	40	L	#N/A	#N/A	#N/A	5	#N/A	#N/A	#N/A	#N/A	#N/A	#N/A	#N/A	22.63
1	4	no	fem1	2017-07-10	8:58:05	99	97	DC	male1	#N/A	#N/A	con	male1	#N/A	#N/A	con	male1 A	#N/A	#N/A	22.63
1	4	no	fem1	2017-07-10	08:59:42	99	52	L	#N/A	#N/A	#N/A	1	male1	#N/A	#N/A	1	fem1 M	#N/A	#N/A	22.63
1	4	no	fem1	2017-07-10	9:00:34	99	82	D	#N/A	#N/A	#N/A	5	male1	#N/A	#N/A	5	#N/A	#N/A	#N/A	22.63
1	4	no	fem1	2017-07-10	9:01:56	99	72	L	#N/A	#N/A	#N/A	10	#N/A	#N/A	#N/A	#N/A	#N/A	#N/A	#N/A	22.63
1	4	no	fem1	2017-07-10	09:03:08	99	85	FV	#N/A	#N/A	#N/A	#N/A	#N/A	#N/A	#N/A	#N/A	#N/A	#N/A	#N/A	22.63
1	4	no	fem1	2017-07-10	09:04:33	99	160	call	male1	sub1	juv1_1	1	male1	#N/A	#N/A	1	#N/A	#N/A	#N/A	22.63
1	4	no	fem1	2017-07-10	9:07:13	99	103	D	#N/A	#N/A	#N/A	1	male1	#N/A	#N/A	1	#N/A	#N/A	#N/A	22.63
1	4	no	fem1	2017-07-10	9:08:56	99	94	DC	male1	#N/A	#N/A	con	male1	#N/A	#N/A	con	#N/A	#N/A	#N/A	22.63
1	4	no	fem1	2017-07-10	9:10:30	99	87	DC	male1	#N/A	#N/A	con	male1	#N/A	#N/A	con	#N/A	#N/A	#N/A	22.63
1	4	no	fem1	2017-07-10	9:11:57	99	115	L	#N/A	#N/A	#N/A	1	male1	juv1_1	#N/A	1	#N/A	#N/A	#N/A	22.63
1	4	no	fem1	2017-07-10	09:13:52	99	203	D	#N/A	#N/A	#N/A	5	male1	juv1_1	#N/A	5	#N/A	#N/A	#N/A	22.63
1	4	no	fem1	2017-07-10	9:17:15	99	570	D	#N/A	#N/A	#N/A	5	juv1_1	#N/A	#N/A	5	#N/A	#N/A	#N/A	22.63
1	4	no	fem1	2017-07-10	9:26:45	99	89	D	#N/A	#N/A	#N/A	5	juv1_1	#N/A	#N/A	5	#N/A	#N/A	#N/A	22.63
1	4	no	fem1	2017-07-10	9:28:14	99	110	D	#N/A	#N/A	#N/A	#N/A	#N/A	#N/A	#N/A	#N/A	#N/A	#N/A	#N/A	22.63
1	4	no	fem1	2017-07-10	9:30:04	99	79	D	#N/A	#N/A	#N/A	#N/A	#N/A	#N/A	#N/A	#N/A	#N/A	#N/A	#N/A	22.63
1	4	no	fem1	2017-07-10	09:31:23	99	83	L	#N/A	#N/A	#N/A	#N/A	#N/A	#N/A	#N/A	#N/A	#N/A	#N/A	#N/A	22.63
1	4	no	fem1	2017-07-10	9:32:46	99	192	D	#N/A	#N/A	#N/A	#N/A	#N/A	#N/A	#N/A	#N/A	#N/A	#N/A	#N/A	22.63
1	4	no	fem1	2017-07-10	9:35:58	99	64	L	#N/A	#N/A	#N/A	#N/A	#N/A	#N/A	#N/A	#N/A	#N/A	#N/A	#N/A	22.63
1	4	no	fem1	2017-07-10	9:37:02	99	114	D	#N/A	#N/A	#N/A	#N/A	#N/A	#N/A	#N/A	#N/A	#N/A	#N/A	#N/A	22.63
1	4	no	fem1	2017-07-10	9:38:56	99	9	L	#N/A	#N/A	#N/A	#N/A	#N/A	#N/A	#N/A	#N/A	#N/A	#N/A	#N/A	22.63
1	4	no	fem1	2017-07-10	9:39:05	99	12	L	#N/A	#N/A	#N/A	#N/A	#N/A	#N/A	#N/A	#N/A	male1 A	#N/A	#N/A	22.63
1	4	no	fem1	2017-07-10	9:39:17	99	155	D	#N/A	#N/A	#N/A	1	male1	#N/A	#N/A	1	fem1 M	#N/A	#N/A	22.63
1	4	no	fem1	2017-07-10	09:41:52	99	204	C	#N/A	#N/A	#N/A	con	male1	#N/A	#N/A	con	#N/A	fruits	54	22.63
1	4	no	fem1	2017-07-10	9:45:16	99	119	C	#N/A	#N/A	#N/A	1	male1	#N/A	#N/A	1	#N/A	fruits	54	22.63
1	4	no	fem1	2017-07-10	9:47:15	99	107	L	#N/A	#N/A	#N/A	#N/A	#N/A	#N/A	#N/A	#N/A	#N/A	#N/A	#N/A	22.63
1	4	no	fem1	2017-07-10	9:49:02	99	11	L	#N/A	#N/A	#N/A	10	#N/A	#N/A	#N/A	#N/A	#N/A	#N/A	#N/A	22.63
1	4	no	fem1	2017-07-10	9:49:13	#N/A	#N/A	#N/A	#N/A	#N/A	#N/A	#N/A	#N/A	#N/A	#N/A	#N/A	#N/A	#N/A	#N/A	22.63
1	4	no	male1	2017-07-10	9:58:05	100	130	D	#N/A	#N/A	#N/A	5	juv1_1	#N/A	#N/A	5	#N/A	#N/A	#N/A	22.63
1	4	no	male1	2017-07-10	10:00:15	100	48	L	#N/A	#N/A	#N/A	5	juv1_1	#N/A	#N/A	5	#N/A	#N/A	#N/A	22.63
1	4	no	male1	2017-07-10	10:01:03	100	74	D	#N/A	#N/A	#N/A	5	juv1_1	#N/A	#N/A	5	#N/A	#N/A	#N/A	22.63
1	4	no	male1	2017-07-10	10:02:17	100	11	F	#N/A	#N/A	#N/A	5	juv1_1	#N/A	#N/A	5	#N/A	#N/A	#N/A	22.63
1	4	no	male1	2017-07-10	10:02:28	100	101	D	#N/A	#N/A	#N/A	5	juv1_1	#N/A	#N/A	5	#N/A	#N/A	#N/A	22.63
1	4	no	male1	2017-07-10	10:04:09	100	114	L	#N/A	#N/A	#N/A	5	fem1	juv1_1	#N/A	5	#N/A	#N/A	#N/A	22.63
1	4	no	male1	2017-07-10	10:06:03	100	531	D	#N/A	#N/A	#N/A	5	fem1	juv1_1	#N/A	5	#N/A	#N/A	#N/A	22.63
1	4	no	male1	2017-07-10	10:14:54	100	8	F	#N/A	#N/A	#N/A	5	juv1_1	#N/A	#N/A	5	#N/A	arthropods	#N/A	22.63
1	4	no	male1	2017-07-10	10:15:02	100	250	D	#N/A	#N/A	#N/A	10	juv1_1	#N/A	#N/A	5	#N/A	#N/A	#N/A	22.63
1	4	no	male1	2017-07-10	10:19:12	100	63	L	#N/A	#N/A	#N/A	5	fem1	#N/A	#N/A	5	#N/A	#N/A	#N/A	22.63
1	4	no	male1	2017-07-10	10:20:15	100	48	L	#N/A	#N/A	#N/A	1	fem1	#N/A	#N/A	1	#N/A	#N/A	#N/A	22.63
1	4	no	male1	2017-07-10	10:21:03	100	68	L	#N/A	#N/A	#N/A	1	fem1	#N/A	#N/A	1	#N/A	#N/A	#N/A	22.63
1	4	no	male1	2017-07-10	10:22:11	100	13	L	#N/A	#N/A	#N/A	1	fem1	#N/A	#N/A	1	#N/A	#N/A	#N/A	22.63
1	4	no	male1	2017-07-10	10:22:24	#N/A	#N/A	#N/A	#N/A	#N/A	#N/A	#N/A	#N/A	#N/A	#N/A	#N/A	#N/A	#N/A	#N/A	22.63
1	4	no	male1	2017-07-10	10:35:00	101	65	D	#N/A	#N/A	#N/A	#N/A	juv1_1	#N/A	#N/A	5	#N/A	#N/A	#N/A	22.63
1	4	no	male1	2017-07-10	10:36:05	101	56	L	#N/A	#N/A	#N/A	#N/A	#N/A	#N/A	#N/A	#N/A	#N/A	#N/A	#N/A	22.63
1	4	no	male1	2017-07-10	10:37:01	101	115	D	#N/A	#N/A	#N/A	#N/A	juv1_1	#N/A	#N/A	10	#N/A	#N/A	#N/A	22.63
1	4	no	male1	2017-07-10	10:38:56	101	19	L	#N/A	#N/A	#N/A	#N/A	juv1_1	#N/A	#N/A	10	#N/A	#N/A	#N/A	22.63
1	4	no	male1	2017-07-10	10:39:15	101	259	D	#N/A	#N/A	#N/A	#N/A	juv1_1	#N/A	#N/A	10	#N/A	#N/A	#N/A	22.63
1	4	no	male1	2017-07-10	10:43:34	101	123	D	#N/A	#N/A	#N/A	#N/A	sub1	#N/A	#N/A	5	#N/A	#N/A	#N/A	22.63
1	4	no	male1	2017-07-10	10:45:37	101	23	F	#N/A	#N/A	#N/A	#N/A	sub1	#N/A	#N/A	5	#N/A	#N/A	#N/A	22.63
1	4	no	male1	2017-07-10	10:46:00	101	77	D	#N/A	#N/A	#N/A	#N/A	sub1	#N/A	#N/A	5	#N/A	#N/A	#N/A	22.63
1	4	no	male1	2017-07-10	10:47:17	101	95	L	#N/A	#N/A	#N/A	#N/A	sub1	#N/A	#N/A	5	#N/A	#N/A	#N/A	22.63
1	4	no	male1	2017-07-10	10:48:52	101	28	D	#N/A	#N/A	#N/A	#N/A	sub1	#N/A	#N/A	5	#N/A	#N/A	#N/A	22.63
1	4	no	male1	2017-07-10	10:49:20	#N/A	#N/A	#N/A	#N/A	#N/A	#N/A	#N/A	#N/A	#N/A	#N/A	#N/A	#N/A	#N/A	#N/A	22.63
1	4	no	male1	2017-07-10	12:38:15	102	329	D	#N/A	#N/A	#N/A	#N/A	juv1_1	#N/A	#N/A	5	#N/A	#N/A	#N/A	22.63
1	4	no	male1	2017-07-10	12:43:44	102	16	L	#N/A	#N/A	#N/A	#N/A	juv1_1	#N/A	#N/A	5	#N/A	#N/A	#N/A	22.63
1	4	no	male1	2017-07-10	12:44:00	102	45	D	#N/A	#N/A	#N/A	#N/A	juv1_1	#N/A	#N/A	5	#N/A	#N/A	#N/A	22.63
1	4	no	male1	2017-07-10	12:44:45	102	13	L	#N/A	#N/A	#N/A	#N/A	juv1_1	#N/A	#N/A	5	#N/A	#N/A	#N/A	22.63
1	4	no	male1	2017-07-10	12:44:58	102	32	D	#N/A	#N/A	#N/A	#N/A	juv1_1	#N/A	#N/A	5	#N/A	#N/A	#N/A	22.63
1	4	no	male1	2017-07-10	12:45:30	102	137	D	#N/A	#N/A	#N/A	#N/A	juv1_1	#N/A	#N/A	5	#N/A	#N/A	#N/A	22.63
1	4	no	male1	2017-07-10	12:47:47	102	8	F	#N/A	#N/A	#N/A	#N/A	#N/A	#N/A	#N/A	#N/A	#N/A	#N/A	#N/A	22.63
1	4	no	male1	2017-07-10	12:47:55	102	40	L	#N/A	#N/A	#N/A	#N/A	#N/A	#N/A	#N/A	#N/A	#N/A	#N/A	#N/A	22.63
1	4	no	male1	2017-07-10	12:48:35	102	23	L	#N/A	#N/A	#N/A	#N/A	#N/A	#N/A	#N/A	#N/A	#N/A	#N/A	#N/A	22.63
1	4	no	male1	2017-07-10	12:48:58	#N/A	#N/A	#N/A	#N/A	#N/A	#N/A	#N/A	#N/A	#N/A	#N/A	#N/A	#N/A	#N/A	#N/A	22.63
1	4	no	fem1	2017-07-10	12:50:23	103	73	F	#N/A	#N/A	#N/A	10+	#N/A	#N/A	#N/A	#N/A	#N/A	#N/A	#N/A	22.63
1	4	no	fem1	2017-07-10	12:51:36	103	10	L	#N/A	#N/A	#N/A	10+	#N/A	#N/A	#N/A	#N/A	#N/A	#N/A	#N/A	22.63
1	4	no	fem1	2017-07-10	12:51:46	103	17	F	#N/A	#N/A	#N/A	10+	#N/A	#N/A	#N/A	#N/A	#N/A	#N/A	#N/A	22.63
1	4	no	fem1	2017-07-10	12:52:03	103	9	L	#N/A	#N/A	#N/A	10+	#N/A	#N/A	#N/A	#N/A	#N/A	#N/A	#N/A	22.63
1	4	no	fem1	2017-07-10	12:52:12	103	52	D	#N/A	#N/A	#N/A	10+	juv1_1	#N/A	#N/A	5	#N/A	#N/A	#N/A	22.63
1	4	no	fem1	2017-07-10	12:53:04	103	56	D	#N/A	#N/A	#N/A	10+	juv1_1	#N/A	#N/A	1	#N/A	#N/A	#N/A	22.63
1	4	no	fem1	2017-07-10	12:54:00	103	2	L	#N/A	#N/A	#N/A	#N/A	#N/A	#N/A	#N/A	#N/A	#N/A	#N/A	#N/A	22.63
1	4	no	fem1	2017-07-10	12:54:02	#N/A	#N/A	#N/A	#N/A	#N/A	#N/A	#N/A	#N/A	#N/A	#N/A	#N/A	#N/A	#N/A	#N/A	22.63
1	4	no	male1	2017-07-10	12:55:30	104	315	D	#N/A	#N/A	#N/A	#N/A	juv1_1	#N/A	#N/A	5	#N/A	#N/A	#N/A	22.63
1	4	no	male1	2017-07-10	13:00:45	104	23	F	#N/A	#N/A	#N/A	#N/A	juv1_1	#N/A	#N/A	5	#N/A	#N/A	#N/A	22.63
1	4	no	male1	2017-07-10	13:01:08	104	6	L	#N/A	#N/A	#N/A	#N/A	juv1_1	#N/A	#N/A	5	#N/A	#N/A	#N/A	22.63
1	4	no	male1	2017-07-10	13:01:14	104	101	D	#N/A	#N/A	#N/A	#N/A	juv1_1	#N/A	#N/A	5	#N/A	#N/A	#N/A	22.63
1	4	no	male1	2017-07-10	13:02:55	104	110	L	#N/A	#N/A	#N/A	#N/A	juv1_1	#N/A	#N/A	5	#N/A	#N/A	#N/A	22.63
1	4	no	male1	2017-07-10	13:04:45	104	29	D	#N/A	#N/A	#N/A	#N/A	juv1_1	#N/A	#N/A	5	#N/A	#N/A	#N/A	22.63
1	4	no	male1	2017-07-10	13:05:14	104	24	D	#N/A	#N/A	#N/A	#N/A	juv1_1	#N/A	#N/A	5	#N/A	#N/A	#N/A	22.63
1	4	no	male1	2017-07-10	13:05:38	#N/A	#N/A	#N/A	#N/A	#N/A	#N/A	#N/A	#N/A	#N/A	#N/A	#N/A	#N/A	#N/A	#N/A	22.63
1	4	no	male1	2017-07-10	13:50:15	105	141	D	#N/A	#N/A	#N/A	#N/A	juv1_1	#N/A	#N/A	5	#N/A	#N/A	#N/A	22.63
1	4	no	male1	2017-07-10	13:52:36	105	58	L	#N/A	#N/A	#N/A	#N/A	juv1_1	#N/A	#N/A	5	#N/A	#N/A	#N/A	22.63
1	4	no	male1	2017-07-10	13:53:34	105	271	D	#N/A	#N/A	#N/A	#N/A	juv1_1	#N/A	#N/A	5	#N/A	#N/A	#N/A	22.63
1	4	no	male1	2017-07-10	13:58:05	105	132	F	#N/A	#N/A	#N/A	#N/A	juv1_1	#N/A	#N/A	5	#N/A	#N/A	#N/A	22.63
1	4	no	male1	2017-07-10	14:00:17	105	1128	D	#N/A	#N/A	#N/A	#N/A	juv1_1	#N/A	#N/A	5	#N/A	#N/A	#N/A	22.63
1	4	no	male1	2017-07-10	14:19:05	105	55	L	#N/A	#N/A	#N/A	#N/A	juv1_1	#N/A	#N/A	5	#N/A	#N/A	#N/A	22.63
1	4	no	male1	2017-07-10	14:20:00	105	67	D	#N/A	#N/A	#N/A	#N/A	juv1_1	#N/A	#N/A	con	#N/A	#N/A	#N/A	22.63
1	4	no	male1	2017-07-10	14:21:07	#N/A	#N/A	#N/A	#N/A	#N/A	#N/A	#N/A	#N/A	#N/A	#N/A	#N/A	#N/A	#N/A	#N/A	22.63
1	4	no	fem1	2017-07-10	14:27:00	106	74	L	#N/A	#N/A	#N/A	#N/A	juv1_1	#N/A	#N/A	10	#N/A	#N/A	#N/A	22.63
1	4	no	fem1	2017-07-10	14:28:14	106	107	C	#N/A	#N/A	#N/A	#N/A	juv1_1	#N/A	#N/A	10	#N/A	fruits	21	22.63
1	4	no	fem1	2017-07-10	14:30:01	106	31	C	#N/A	#N/A	#N/A	#N/A	juv1_1	#N/A	#N/A	5	#N/A	fruits	21	22.63
1	4	no	fem1	2017-07-10	14:30:32	106	35	C	#N/A	#N/A	#N/A	#N/A	sub1	juv1_1	#N/A	1	#N/A	fruits	21	22.63
1	4	no	fem1	2017-07-10	14:31:07	106	115	C	#N/A	#N/A	#N/A	10+	sub1	juv1_1	#N/A	1	#N/A	fruits	21	22.63
1	4	no	fem1	2017-07-10	14:33:02	106	294	C	#N/A	#N/A	#N/A	10	sub1	juv1_1	#N/A	1	#N/A	fruits	21	22.63
1	4	no	fem1	2017-07-10	14:37:56	106	128	L	#N/A	#N/A	#N/A	10+	#N/A	#N/A	#N/A	#N/A	#N/A	#N/A	#N/A	22.63
1	4	no	fem1	2017-07-10	14:40:04	106	161	L	#N/A	#N/A	#N/A	10+	#N/A	#N/A	#N/A	#N/A	#N/A	#N/A	#N/A	22.63
1	4	no	fem1	2017-07-10	14:42:45	106	22	L	#N/A	#N/A	#N/A	10	#N/A	#N/A	#N/A	#N/A	#N/A	#N/A	#N/A	22.63
1	4	no	fem1	2017-07-10	14:43:07	106	54	D	#N/A	#N/A	#N/A	10	#N/A	#N/A	#N/A	#N/A	#N/A	#N/A	#N/A	22.63
1	4	no	fem1	2017-07-10	14:44:01	106	3	L	#N/A	#N/A	#N/A	10	sub1	#N/A	#N/A	5	#N/A	#N/A	#N/A	22.63
1	4	no	fem1	2017-07-10	14:44:04	106	57	D	#N/A	#N/A	#N/A	10	#N/A	#N/A	#N/A	#N/A	#N/A	#N/A	#N/A	22.63
1	4	no	fem1	2017-07-10	14:45:01	106	119	L	#N/A	#N/A	#N/A	10+	#N/A	#N/A	#N/A	#N/A	#N/A	#N/A	#N/A	22.63
1	4	no	fem1	2017-07-10	14:47:00	106	10	D	#N/A	#N/A	#N/A	10+	#N/A	#N/A	#N/A	#N/A	#N/A	#N/A	#N/A	22.63
1	4	no	fem1	2017-07-10	14:47:10	#N/A	#N/A	#N/A	#N/A	#N/A	#N/A	#N/A	#N/A	#N/A	#N/A	#N/A	#N/A	#N/A	#N/A	22.63
1	4	no	male1	2017-07-10	14:50:41	107	134	D	#N/A	#N/A	#N/A	#N/A	juv1_1	#N/A	#N/A	5	#N/A	#N/A	#N/A	22.63
1	4	no	male1	2017-07-10	14:52:55	107	40	L	#N/A	#N/A	#N/A	#N/A	juv1_1	#N/A	#N/A	5	#N/A	#N/A	#N/A	22.63
1	4	no	male1	2017-07-10	14:53:35	107	90	L	#N/A	#N/A	#N/A	#N/A	juv1_1	#N/A	#N/A	5	#N/A	#N/A	#N/A	22.63
1	4	no	male1	2017-07-10	14:55:05	107	118	L	#N/A	#N/A	#N/A	#N/A	sub1	#N/A	#N/A	5	#N/A	#N/A	#N/A	22.63
1	4	no	male1	2017-07-10	14:57:03	107	108	D	#N/A	#N/A	#N/A	#N/A	sub1	#N/A	#N/A	1	#N/A	#N/A	#N/A	22.63
1	4	no	male1	2017-07-10	14:58:51	107	102	D	#N/A	#N/A	#N/A	#N/A	juv1_1	#N/A	#N/A	5	#N/A	#N/A	#N/A	22.63
1	4	no	male1	2017-07-10	15:00:33	107	78	D	#N/A	#N/A	#N/A	#N/A	juv1_1	#N/A	#N/A	5	#N/A	#N/A	#N/A	22.63
1	4	no	male1	2017-07-10	15:01:51	107	14	F	#N/A	#N/A	#N/A	#N/A	juv1_1	#N/A	#N/A	1	#N/A	#N/A	#N/A	22.63
1	4	no	male1	2017-07-10	15:02:05	107	42	D	#N/A	#N/A	#N/A	#N/A	juv1_1	#N/A	#N/A	5	#N/A	#N/A	#N/A	22.63
1	4	no	male1	2017-07-10	15:02:47	107	203	C	#N/A	#N/A	#N/A	#N/A	juv1_1	#N/A	#N/A	5	#N/A	leaves	58	22.63
1	4	no	male1	2017-07-10	15:06:10	107	113	L	#N/A	#N/A	#N/A	#N/A	#N/A	#N/A	#N/A	#N/A	#N/A	#N/A	#N/A	22.63
1	4	no	male1	2017-07-10	15:08:03	107	132	C	#N/A	#N/A	#N/A	#N/A	juv1_1	#N/A	#N/A	5	#N/A	leaves	58	22.63
1	4	no	male1	2017-07-10	15:10:15	107	50	L	#N/A	#N/A	#N/A	#N/A	juv1_1	#N/A	#N/A	5	#N/A	#N/A	#N/A	22.63
1	4	no	male1	2017-07-10	15:11:05	107	139	D	#N/A	#N/A	#N/A	#N/A	juv1_1	#N/A	#N/A	5	#N/A	#N/A	#N/A	22.63
1	4	no	male1	2017-07-10	15:13:24	107	41	L	#N/A	#N/A	#N/A	#N/A	juv1_1	#N/A	#N/A	5	#N/A	#N/A	#N/A	22.63
1	4	no	male1	2017-07-10	15:14:05	107	69	L	#N/A	#N/A	#N/A	#N/A	juv1_1	#N/A	#N/A	5	#N/A	#N/A	#N/A	22.63
1	4	no	male1	2017-07-10	15:15:14	107	86	D	#N/A	#N/A	#N/A	#N/A	sub1	juv1_1	#N/A	5	#N/A	#N/A	#N/A	22.63
1	4	no	male1	2017-07-10	15:16:40	107	33	D	#N/A	#N/A	#N/A	#N/A	sub1	#N/A	#N/A	5	#N/A	#N/A	#N/A	22.63
1	4	no	male1	2017-07-10	15:17:13	107	200	D	#N/A	#N/A	#N/A	10+	sub1	#N/A	#N/A	5	#N/A	#N/A	#N/A	22.63
1	4	no	male1	2017-07-10	15:20:33	107	24	D	#N/A	#N/A	#N/A	10+	sub1	#N/A	#N/A	1	#N/A	#N/A	#N/A	22.63
1	4	no	male1	2017-07-10	15:20:57	107	43	L	#N/A	#N/A	#N/A	10+	sub1	#N/A	#N/A	5	#N/A	#N/A	#N/A	22.63
1	4	no	male1	2017-07-10	15:21:40	107	24	L	#N/A	#N/A	#N/A	#N/A	#N/A	#N/A	#N/A	#N/A	#N/A	#N/A	#N/A	22.63
1	4	no	male1	2017-07-10	15:22:04	107	56	L	#N/A	#N/A	#N/A	#N/A	juv1_1	#N/A	#N/A	5	#N/A	#N/A	#N/A	22.63
1	4	no	male1	2017-07-10	15:23:00	107	105	D	#N/A	#N/A	#N/A	#N/A	juv1_1	#N/A	#N/A	5	#N/A	#N/A	#N/A	22.63
1	4	no	male1	2017-07-10	15:24:45	107	5	L	#N/A	#N/A	#N/A	5	fem1	#N/A	#N/A	5	#N/A	#N/A	#N/A	22.63
1	4	no	male1	2017-07-10	15:24:50	107	145	C	#N/A	#N/A	#N/A	1	fem1	#N/A	#N/A	1	#N/A	leaves	59	22.63
1	4	no	male1	2017-07-10	15:27:15	107	47	D	#N/A	#N/A	#N/A	5	#N/A	#N/A	#N/A	#N/A	#N/A	#N/A	#N/A	22.63
1	4	no	male1	2017-07-10	15:28:02	107	8	L	#N/A	#N/A	#N/A	5	#N/A	#N/A	#N/A	#N/A	#N/A	#N/A	#N/A	22.63
1	4	no	male1	2017-07-10	15:28:10	#N/A	#N/A	#N/A	#N/A	#N/A	#N/A	#N/A	#N/A	#N/A	#N/A	#N/A	#N/A	#N/A	#N/A	22.63
1	4	no	male1	2017-07-11	6:45:40	108	25	L	#N/A	#N/A	#N/A	#N/A	#N/A	#N/A	#N/A	#N/A	#N/A	#N/A	#N/A	22.63
1	4	no	male1	2017-07-11	6:46:05	108	70	D	#N/A	#N/A	#N/A	#N/A	sub1	juv1_1	#N/A	5	#N/A	#N/A	#N/A	22.63
1	4	no	male1	2017-07-11	6:47:15	108	89	L	#N/A	#N/A	#N/A	5	fem1	#N/A	#N/A	5	#N/A	#N/A	#N/A	22.63
1	4	no	male1	2017-07-11	6:48:44	108	76	L	#N/A	#N/A	#N/A	5	#N/A	#N/A	#N/A	#N/A	#N/A	#N/A	#N/A	22.63
1	4	no	male1	2017-07-11	6:50:00	108	194	C	#N/A	#N/A	#N/A	5	#N/A	#N/A	#N/A	#N/A	#N/A	leaves	#N/A	22.63
1	4	no	male1	2017-07-11	6:53:14	108	11	L	#N/A	#N/A	#N/A	#N/A	#N/A	#N/A	#N/A	#N/A	#N/A	#N/A	#N/A	22.63
1	4	no	male1	2017-07-11	6:53:25	#N/A	#N/A	#N/A	#N/A	#N/A	#N/A	#N/A	#N/A	#N/A	#N/A	#N/A	#N/A	#N/A	#N/A	22.63
1	4	no	male1	2017-07-11	07:39:00	109	115	D	#N/A	#N/A	#N/A	#N/A	sub1	#N/A	#N/A	1	#N/A	#N/A	#N/A	22.63
1	4	no	male1	2017-07-11	7:40:55	109	111	L	#N/A	#N/A	#N/A	#N/A	sub1	#N/A	#N/A	1	#N/A	#N/A	#N/A	22.63
1	4	no	male1	2017-07-11	07:42:46	109	81	L	#N/A	#N/A	#N/A	#N/A	#N/A	#N/A	#N/A	#N/A	#N/A	#N/A	#N/A	22.63
1	4	no	male1	2017-07-11	7:44:07	109	65	L	#N/A	#N/A	#N/A	5	#N/A	#N/A	#N/A	#N/A	#N/A	#N/A	#N/A	22.63
1	4	no	male1	2017-07-11	7:45:12	109	48	L	#N/A	#N/A	#N/A	5	fem1	#N/A	#N/A	5	#N/A	#N/A	#N/A	22.63
1	4	no	male1	2017-07-11	7:46:00	109	30	D	#N/A	#N/A	#N/A	1	fem1	#N/A	#N/A	1	#N/A	#N/A	#N/A	22.63
1	4	no	male1	2017-07-11	7:46:30	109	65	D	#N/A	#N/A	#N/A	5	fem1	#N/A	#N/A	5	#N/A	#N/A	#N/A	22.63
1	4	no	male1	2017-07-11	7:47:35	109	9	F	#N/A	#N/A	#N/A	5	fem1	#N/A	#N/A	5	#N/A	#N/A	#N/A	22.63
1	4	no	male1	2017-07-11	7:47:44	109	122	L	#N/A	#N/A	#N/A	5	sub1	#N/A	#N/A	5	#N/A	#N/A	#N/A	22.63
1	4	no	male1	2017-07-11	7:49:46	109	32	L	#N/A	#N/A	#N/A	5	#N/A	#N/A	#N/A	#N/A	#N/A	#N/A	#N/A	22.63
1	4	no	male1	2017-07-11	7:50:18	109	45	L	#N/A	#N/A	#N/A	5	sub1	#N/A	#N/A	5	#N/A	#N/A	#N/A	22.63
1	4	no	male1	2017-07-11	7:51:03	109	141	D	#N/A	#N/A	#N/A	5	sub1	#N/A	#N/A	5	#N/A	#N/A	#N/A	22.63
1	4	no	male1	2017-07-11	7:53:24	109	143	L	#N/A	#N/A	#N/A	5	sub1	#N/A	#N/A	5	#N/A	#N/A	#N/A	22.63
1	4	no	male1	2017-07-11	7:55:47	109	27	L	#N/A	#N/A	#N/A	5	#N/A	#N/A	#N/A	#N/A	#N/A	#N/A	#N/A	22.63
1	4	no	male1	2017-07-11	7:56:14	109	44	D	#N/A	#N/A	#N/A	5	#N/A	#N/A	#N/A	#N/A	#N/A	#N/A	#N/A	22.63
1	4	no	male1	2017-07-11	7:56:58	109	101	L	#N/A	#N/A	#N/A	5	#N/A	#N/A	#N/A	#N/A	#N/A	#N/A	#N/A	22.63
1	4	no	male1	2017-07-11	07:58:39	109	83	D	#N/A	#N/A	#N/A	5	fem1	#N/A	#N/A	5	#N/A	#N/A	#N/A	22.63
1	4	no	male1	2017-07-11	8:00:02	109	11	L	#N/A	#N/A	#N/A	5	fem1	#N/A	#N/A	5	#N/A	#N/A	#N/A	22.63
1	4	no	male1	2017-07-11	8:00:13	#N/A	#N/A	#N/A	#N/A	#N/A	#N/A	#N/A	#N/A	#N/A	#N/A	#N/A	#N/A	#N/A	#N/A	22.63
1	4	no	fem1	2017-07-11	08:06:30	110	78	L	#N/A	#N/A	#N/A	#N/A	sub1	#N/A	#N/A	5	#N/A	#N/A	#N/A	22.63
1	4	no	fem1	2017-07-11	08:07:48	110	171	D	#N/A	#N/A	#N/A	#N/A	sub1	#N/A	#N/A	5	#N/A	#N/A	#N/A	22.63
1	4	no	fem1	2017-07-11	08:10:39	110	132	L	#N/A	#N/A	#N/A	#N/A	sub1	#N/A	#N/A	5	#N/A	#N/A	#N/A	22.63
1	4	no	fem1	2017-07-11	08:12:51	110	107	L	#N/A	#N/A	#N/A	#N/A	#N/A	#N/A	#N/A	#N/A	#N/A	#N/A	#N/A	22.63
1	4	no	fem1	2017-07-11	08:14:38	110	68	C	#N/A	#N/A	#N/A	#N/A	juv1_1	#N/A	#N/A	1	#N/A	fruits	2	22.63
1	4	no	fem1	2017-07-11	8:15:46	110	39	L	#N/A	#N/A	#N/A	#N/A	juv1_1	#N/A	#N/A	1	#N/A	#N/A	#N/A	22.63
1	4	no	fem1	2017-07-11	08:16:25	110	83	L	#N/A	#N/A	#N/A	5	#N/A	#N/A	#N/A	#N/A	#N/A	#N/A	#N/A	22.63
1	4	no	fem1	2017-07-11	08:17:48	110	110	C	#N/A	#N/A	#N/A	5	#N/A	#N/A	#N/A	#N/A	#N/A	fruits	2	22.63
1	4	no	fem1	2017-07-11	08:19:38	110	102	C	#N/A	#N/A	#N/A	1	male1	juv1_1	#N/A	1	#N/A	fruits	2	22.63
1	4	no	fem1	2017-07-11	08:21:20	110	34	C	#N/A	#N/A	#N/A	1	male1	juv1_1	#N/A	1	#N/A	fruits	2	22.63
1	4	no	fem1	2017-07-11	8:21:54	110	55	L	#N/A	#N/A	#N/A	5	male1	juv1_1	#N/A	1	#N/A	#N/A	#N/A	22.63
1	4	no	fem1	2017-07-11	08:22:49	110	122	C	#N/A	#N/A	#N/A	5	#N/A	#N/A	#N/A	#N/A	#N/A	fruits	2	22.63
1	4	no	fem1	2017-07-11	08:24:51	110	107	C	#N/A	#N/A	#N/A	5	sub1	#N/A	#N/A	1	#N/A	fruits	2	22.63
1	4	no	fem1	2017-07-11	08:26:38	110	319	D	#N/A	#N/A	#N/A	5	sub1	#N/A	#N/A	1	#N/A	#N/A	#N/A	22.63
1	4	no	fem1	2017-07-11	8:31:57	110	47	L	#N/A	#N/A	#N/A	5	#N/A	#N/A	#N/A	#N/A	#N/A	#N/A	#N/A	22.63
1	4	no	fem1	2017-07-11	08:32:44	110	53	L	#N/A	#N/A	#N/A	5	#N/A	#N/A	#N/A	#N/A	#N/A	#N/A	#N/A	22.63
1	4	no	fem1	2017-07-11	08:33:37	110	4	D	#N/A	#N/A	#N/A	5	#N/A	#N/A	#N/A	#N/A	#N/A	#N/A	#N/A	22.63
1	4	no	fem1	2017-07-11	08:33:41	#N/A	#N/A	#N/A	#N/A	#N/A	#N/A	#N/A	#N/A	#N/A	#N/A	#N/A	#N/A	#N/A	#N/A	22.63
1	4	no	male1	2017-07-11	09:20:34	111	31	L	#N/A	#N/A	#N/A	#N/A	juv1_1	#N/A	#N/A	5	#N/A	#N/A	#N/A	22.63
1	4	no	male1	2017-07-11	9:21:05	111	112	D	#N/A	#N/A	#N/A	#N/A	juv1_1	#N/A	#N/A	5	#N/A	#N/A	#N/A	22.63
1	4	no	male1	2017-07-11	9:22:57	111	14	L	#N/A	#N/A	#N/A	#N/A	juv1_1	#N/A	#N/A	5	#N/A	#N/A	#N/A	22.63
1	4	no	male1	2017-07-11	9:23:11	111	87	D	#N/A	#N/A	#N/A	#N/A	juv1_1	#N/A	#N/A	5	#N/A	#N/A	#N/A	22.63
1	4	no	male1	2017-07-11	09:24:38	111	37	L	#N/A	#N/A	#N/A	#N/A	#N/A	#N/A	#N/A	#N/A	#N/A	#N/A	#N/A	22.63
1	4	no	male1	2017-07-11	9:25:15	111	73	D	#N/A	#N/A	#N/A	#N/A	juv1_1	#N/A	#N/A	1	#N/A	#N/A	#N/A	22.63
1	4	no	male1	2017-07-11	9:26:28	111	38	L	#N/A	#N/A	#N/A	#N/A	juv1_1	#N/A	#N/A	1	#N/A	#N/A	#N/A	22.63
1	4	no	male1	2017-07-11	9:27:06	111	82	L	#N/A	#N/A	#N/A	#N/A	#N/A	#N/A	#N/A	#N/A	#N/A	#N/A	#N/A	22.63
1	4	no	male1	2017-07-11	09:28:28	111	79	D	#N/A	#N/A	#N/A	#N/A	juv1_1	#N/A	#N/A	5	#N/A	#N/A	#N/A	22.63
1	4	no	male1	2017-07-11	9:29:47	111	24	F	#N/A	#N/A	#N/A	#N/A	juv1_1	#N/A	#N/A	5	#N/A	#N/A	#N/A	22.63
1	4	no	male1	2017-07-11	9:30:11	111	52	D	#N/A	#N/A	#N/A	#N/A	juv1_1	#N/A	#N/A	5	#N/A	#N/A	#N/A	22.63
1	4	no	male1	2017-07-11	9:31:03	111	71	L	#N/A	#N/A	#N/A	#N/A	juv1_1	#N/A	#N/A	5	#N/A	#N/A	#N/A	22.63
1	4	no	male1	2017-07-11	9:32:14	111	164	F	#N/A	#N/A	#N/A	#N/A	juv1_1	#N/A	#N/A	5	#N/A	#N/A	#N/A	22.63
1	4	no	male1	2017-07-11	09:34:58	111	197	D	#N/A	#N/A	#N/A	#N/A	juv1_1	#N/A	#N/A	5	#N/A	#N/A	#N/A	22.63
1	4	no	male1	2017-07-11	9:38:15	111	237	C	#N/A	#N/A	#N/A	#N/A	juv1_1	#N/A	#N/A	5	#N/A	fruits	63	22.63
1	4	no	male1	2017-07-11	9:42:12	111	452	F	#N/A	#N/A	#N/A	#N/A	juv1_1	#N/A	#N/A	5	#N/A	fruits	63	22.63
1	4	no	male1	2017-07-11	09:49:44	111	234	D	#N/A	#N/A	#N/A	#N/A	juv1_1	#N/A	#N/A	5	#N/A	#N/A	#N/A	22.63
1	4	no	male1	2017-07-11	9:53:38	111	24	F	#N/A	#N/A	#N/A	#N/A	juv1_1	#N/A	#N/A	5	#N/A	#N/A	#N/A	22.63
1	4	no	male1	2017-07-11	9:54:02	111	25	L	#N/A	#N/A	#N/A	#N/A	juv1_1	#N/A	#N/A	1	#N/A	#N/A	#N/A	22.63
1	4	no	male1	2017-07-11	9:54:27	111	32	D	#N/A	#N/A	#N/A	#N/A	juv1_1	#N/A	#N/A	1	#N/A	#N/A	#N/A	22.63
1	4	no	male1	2017-07-11	9:54:59	111	63	L	#N/A	#N/A	#N/A	#N/A	juv1_1	#N/A	#N/A	1	#N/A	#N/A	#N/A	22.63
1	4	no	male1	2017-07-11	9:56:02	111	76	D	#N/A	#N/A	#N/A	#N/A	sub1	#N/A	#N/A	5	#N/A	#N/A	#N/A	22.63
1	4	no	male1	2017-07-11	9:57:18	111	88	D	#N/A	#N/A	#N/A	#N/A	sub1	juv1_1	#N/A	5	#N/A	#N/A	#N/A	22.63
1	4	no	male1	2017-07-11	9:58:46	111	62	L	#N/A	#N/A	#N/A	#N/A	sub1	juv1_1	#N/A	5	#N/A	#N/A	#N/A	22.63
1	4	no	male1	2017-07-11	09:59:48	111	16	D	#N/A	#N/A	#N/A	#N/A	sub1	juv1_1	#N/A	5	#N/A	#N/A	#N/A	22.63
1	4	no	male1	2017-07-11	10:00:04	111	51	F	#N/A	#N/A	#N/A	#N/A	juv1_1	#N/A	#N/A	1	#N/A	#N/A	#N/A	22.63
1	4	no	male1	2017-07-11	10:00:55	111	56	D	#N/A	#N/A	#N/A	#N/A	juv1_1	#N/A	#N/A	5	#N/A	#N/A	#N/A	22.63
1	4	no	male1	2017-07-11	10:01:51	111	22	L	#N/A	#N/A	#N/A	5	juv1_1	#N/A	#N/A	5	#N/A	#N/A	#N/A	22.63
1	4	no	male1	2017-07-11	10:02:13	111	49	L	#N/A	#N/A	#N/A	5	juv1_1	#N/A	#N/A	5	#N/A	#N/A	#N/A	22.63
1	4	no	male1	2017-07-11	10:03:02	111	133	D	#N/A	#N/A	#N/A	10	juv1_1	#N/A	#N/A	5	#N/A	#N/A	#N/A	22.63
1	4	no	male1	2017-07-11	10:05:15	111	13	L	#N/A	#N/A	#N/A	10+	juv1_1	#N/A	#N/A	5	#N/A	#N/A	#N/A	22.63
1	4	no	male1	2017-07-11	10:05:28	111	131	D	#N/A	#N/A	#N/A	10+	juv1_1	#N/A	#N/A	10	#N/A	#N/A	#N/A	22.63
1	4	no	male1	2017-07-11	10:07:39	111	231	D	#N/A	#N/A	#N/A	10	fem1	#N/A	#N/A	#N/A	#N/A	#N/A	#N/A	22.63
1	4	no	male1	2017-07-11	10:11:30	111	134	D	#N/A	#N/A	#N/A	10	juv1_1	#N/A	#N/A	5	#N/A	#N/A	#N/A	22.63
1	4	no	male1	2017-07-11	10:13:44	111	12	D	#N/A	#N/A	#N/A	10	juv1_1	#N/A	#N/A	5	#N/A	#N/A	#N/A	22.63
1	4	no	male1	2017-07-11	10:13:56	111	10	D	#N/A	#N/A	#N/A	10	juv1_1	#N/A	#N/A	1	#N/A	#N/A	#N/A	22.63
1	4	no	male1	2017-07-11	10:14:06	111	9	L	#N/A	#N/A	#N/A	10+	juv1_1	#N/A	#N/A	5	#N/A	#N/A	#N/A	22.63
1	4	no	male1	2017-07-11	10:14:15	#N/A	#N/A	#N/A	#N/A	#N/A	#N/A	#N/A	#N/A	#N/A	#N/A	#N/A	#N/A	#N/A	#N/A	22.63
1	4	no	male1	2017-07-11	10:49:20	112	54	L	#N/A	#N/A	#N/A	#N/A	sub1	juv1_1	#N/A	5	#N/A	#N/A	#N/A	22.63
1	4	no	male1	2017-07-11	10:50:14	112	659	D	#N/A	#N/A	#N/A	#N/A	sub1	juv1_1	#N/A	5	#N/A	#N/A	#N/A	22.63
1	4	no	male1	2017-07-11	11:01:13	112	50	F	#N/A	#N/A	#N/A	#N/A	sub1	juv1_1	#N/A	5	#N/A	#N/A	#N/A	22.63
1	4	no	male1	2017-07-11	11:02:03	112	61	L	#N/A	#N/A	#N/A	#N/A	#N/A	#N/A	#N/A	#N/A	#N/A	#N/A	#N/A	22.63
1	4	no	male1	2017-07-11	11:03:04	112	233	D	#N/A	#N/A	#N/A	#N/A	sub1	juv1_1	#N/A	5	#N/A	#N/A	#N/A	22.63
1	4	no	male1	2017-07-11	11:06:57	112	19	F	#N/A	#N/A	#N/A	#N/A	sub1	juv1_1	#N/A	5	#N/A	#N/A	#N/A	22.63
1	4	no	male1	2017-07-11	11:07:16	112	32	D	#N/A	#N/A	#N/A	#N/A	juv1_1	#N/A	#N/A	5	#N/A	#N/A	#N/A	22.63
1	4	no	male1	2017-07-11	11:07:48	112	117	L	#N/A	#N/A	#N/A	#N/A	juv1_1	#N/A	#N/A	5	#N/A	#N/A	#N/A	22.63
1	4	no	male1	2017-07-11	11:09:45	112	124	F	#N/A	#N/A	#N/A	#N/A	juv1_1	#N/A	#N/A	5	#N/A	#N/A	#N/A	22.63
1	4	no	male1	2017-07-11	11:11:49	112	151	D	#N/A	#N/A	#N/A	#N/A	juv1_1	#N/A	#N/A	5	#N/A	#N/A	#N/A	22.63
1	4	no	male1	2017-07-11	11:14:20	112	345	D	#N/A	#N/A	#N/A	#N/A	juv1_1	#N/A	#N/A	5	#N/A	#N/A	#N/A	22.63
1	4	no	male1	2017-07-11	11:20:05	112	306	D	#N/A	#N/A	#N/A	#N/A	juv1_1	#N/A	#N/A	5	#N/A	#N/A	#N/A	22.63
1	4	no	male1	2017-07-11	11:25:11	112	193	D	#N/A	#N/A	#N/A	10	juv1_1	#N/A	#N/A	5	#N/A	#N/A	#N/A	22.63
1	4	no	male1	2017-07-11	11:28:24	112	273	D	#N/A	#N/A	#N/A	10	juv1_1	#N/A	#N/A	5	#N/A	#N/A	#N/A	22.63
1	4	no	male1	2017-07-11	11:32:57	112	65	L	#N/A	#N/A	#N/A	10	juv1_1	#N/A	#N/A	5	#N/A	#N/A	#N/A	22.63
1	4	no	male1	2017-07-11	11:34:02	112	24	F	#N/A	#N/A	#N/A	10	juv1_1	#N/A	#N/A	5	#N/A	#N/A	#N/A	22.63
1	4	no	male1	2017-07-11	11:34:26	112	38	D	#N/A	#N/A	#N/A	10	juv1_1	#N/A	#N/A	5	#N/A	#N/A	#N/A	22.63
1	4	no	male1	2017-07-11	11:35:04	112	68	L	#N/A	#N/A	#N/A	10	juv1_1	#N/A	#N/A	5	#N/A	#N/A	#N/A	22.63
1	4	no	male1	2017-07-11	11:36:12	112	140	C	#N/A	#N/A	#N/A	10	juv1_1	#N/A	#N/A	5	#N/A	arthropods	#N/A	22.63
1	4	no	male1	2017-07-11	11:38:32	112	3	L	#N/A	#N/A	#N/A	10	juv1_1	#N/A	#N/A	5	#N/A	leaves	#N/A	22.63
1	4	no	male1	2017-07-11	11:38:35	#N/A	#N/A	#N/A	#N/A	#N/A	#N/A	#N/A	#N/A	#N/A	#N/A	#N/A	#N/A	#N/A	#N/A	22.63
1	4	no	male1	2017-07-11	11:45:00	113	166	D	#N/A	#N/A	#N/A	#N/A	juv1_1	#N/A	#N/A	5	#N/A	#N/A	#N/A	22.63
1	4	no	male1	2017-07-11	11:47:46	113	79	L	#N/A	#N/A	#N/A	#N/A	juv1_1	#N/A	#N/A	5	#N/A	#N/A	#N/A	22.63
1	4	no	male1	2017-07-11	11:49:05	113	13	L	#N/A	#N/A	#N/A	5	#N/A	#N/A	#N/A	#N/A	#N/A	#N/A	#N/A	22.63
1	4	no	male1	2017-07-11	11:49:18	113	95	D	#N/A	#N/A	#N/A	1	fem1	#N/A	#N/A	1	#N/A	#N/A	#N/A	22.63
1	4	no	male1	2017-07-11	11:50:53	113	13	L	#N/A	#N/A	#N/A	5	fem1	#N/A	#N/A	5	#N/A	#N/A	#N/A	22.63
1	4	no	male1	2017-07-11	11:51:06	113	14	D	#N/A	#N/A	#N/A	1	sub1	juv1_1	#N/A	1	#N/A	#N/A	#N/A	22.63
1	4	no	male1	2017-07-11	11:51:20	113	50	L	#N/A	#N/A	#N/A	5	sub1	juv1_1	#N/A	5	#N/A	#N/A	#N/A	22.63
1	4	no	male1	2017-07-11	11:52:10	113	135	DC	juv1_1	#N/A	#N/A	5	juv1_1	#N/A	#N/A	5	#N/A	#N/A	#N/A	22.63
1	4	no	male1	2017-07-11	11:54:25	113	93	D	#N/A	#N/A	#N/A	5	juv1_1	#N/A	#N/A	1	#N/A	#N/A	#N/A	22.63
1	4	no	male1	2017-07-11	11:55:58	113	5	L	#N/A	#N/A	#N/A	5	fem1	#N/A	#N/A	5	#N/A	#N/A	#N/A	22.63
1	4	no	male1	2017-07-11	11:56:03	113	37	D	#N/A	#N/A	#N/A	1	fem1	#N/A	#N/A	1	#N/A	#N/A	#N/A	22.63
1	4	no	male1	2017-07-11	11:56:40	113	11	D	#N/A	#N/A	#N/A	5	fem1	#N/A	#N/A	5	#N/A	#N/A	#N/A	22.63
1	4	no	male1	2017-07-11	11:56:51	113	69	D	#N/A	#N/A	#N/A	5	fem1	sub1	#N/A	5	#N/A	#N/A	#N/A	22.63
1	4	no	male1	2017-07-11	11:58:00	113	153	D	#N/A	#N/A	#N/A	10+	#N/A	#N/A	#N/A	#N/A	#N/A	#N/A	#N/A	22.63
1	4	no	male1	2017-07-11	12:00:33	113	325	D	#N/A	#N/A	#N/A	10+	sub1	juv1_1	#N/A	5	#N/A	#N/A	#N/A	22.63
1	4	no	male1	2017-07-11	12:05:58	113	66	L	#N/A	#N/A	#N/A	10+	#N/A	#N/A	#N/A	#N/A	#N/A	#N/A	#N/A	22.63
1	4	no	male1	2017-07-11	12:07:04	113	873	D	#N/A	#N/A	#N/A	10+	#N/A	#N/A	#N/A	#N/A	#N/A	#N/A	#N/A	22.63
1	4	no	male1	2017-07-11	12:21:37	113	38	L	#N/A	#N/A	#N/A	10+	sub1	#N/A	#N/A	5	#N/A	#N/A	#N/A	22.63
1	4	no	male1	2017-07-11	12:22:15	113	335	D	#N/A	#N/A	#N/A	10+	sub1	#N/A	#N/A	5	#N/A	#N/A	#N/A	22.63
1	4	no	male1	2017-07-11	12:27:50	113	33	L	#N/A	#N/A	#N/A	10+	#N/A	#N/A	#N/A	#N/A	#N/A	#N/A	#N/A	22.63
1	4	no	male1	2017-07-11	12:28:23	113	35	D	#N/A	#N/A	#N/A	10+	#N/A	#N/A	#N/A	#N/A	#N/A	#N/A	#N/A	22.63
1	4	no	male1	2017-07-11	12:28:58	113	6	L	#N/A	#N/A	#N/A	10+	#N/A	#N/A	#N/A	#N/A	#N/A	#N/A	#N/A	22.63
1	4	no	male1	2017-07-11	12:29:04	113	72	D	#N/A	#N/A	#N/A	10+	#N/A	#N/A	#N/A	#N/A	#N/A	#N/A	#N/A	22.63
1	4	no	male1	2017-07-11	12:30:16	113	334	C	#N/A	#N/A	#N/A	10+	#N/A	#N/A	#N/A	#N/A	#N/A	fruits	31	22.63
1	4	no	male1	2017-07-11	12:35:50	113	11	L	#N/A	#N/A	#N/A	10+	#N/A	#N/A	#N/A	#N/A	#N/A	#N/A	#N/A	22.63
1	4	no	male1	2017-07-11	12:36:01	113	14	D	#N/A	#N/A	#N/A	10+	#N/A	#N/A	#N/A	#N/A	#N/A	#N/A	#N/A	22.63
1	4	no	male1	2017-07-11	12:36:15	#N/A	#N/A	#N/A	#N/A	#N/A	#N/A	#N/A	#N/A	#N/A	#N/A	#N/A	#N/A	#N/A	#N/A	22.63
1	4	no	fem1	2017-07-11	13:50:00	114	279	D	#N/A	#N/A	#N/A	10+	#N/A	#N/A	#N/A	#N/A	#N/A	#N/A	#N/A	22.63
1	4	no	fem1	2017-07-11	13:54:39	114	10	L	#N/A	#N/A	#N/A	10+	#N/A	#N/A	#N/A	#N/A	#N/A	#N/A	#N/A	22.63
1	4	no	fem1	2017-07-11	13:54:49	114	524	D	#N/A	#N/A	#N/A	10+	#N/A	#N/A	#N/A	#N/A	#N/A	#N/A	#N/A	22.63
1	4	no	fem1	2017-07-11	14:02:48	114	63	L	#N/A	#N/A	#N/A	10+	#N/A	#N/A	#N/A	#N/A	#N/A	#N/A	#N/A	22.63
1	4	no	fem1	2017-07-11	14:03:51	114	52	D	#N/A	#N/A	#N/A	10+	#N/A	#N/A	#N/A	#N/A	#N/A	#N/A	#N/A	22.63
1	4	no	fem1	2017-07-11	14:04:43	114	62	L	#N/A	#N/A	#N/A	10+	juv1_1	#N/A	#N/A	5	#N/A	#N/A	#N/A	22.63
1	4	no	fem1	2017-07-11	14:05:45	114	124	D	#N/A	#N/A	#N/A	10+	juv1_1	#N/A	#N/A	1	#N/A	#N/A	#N/A	22.63
1	4	no	fem1	2017-07-11	14:07:49	114	113	L	#N/A	#N/A	#N/A	10+	juv1_1	#N/A	#N/A	5	#N/A	#N/A	#N/A	22.63
1	4	no	fem1	2017-07-11	14:09:42	114	185	D	#N/A	#N/A	#N/A	10+	juv1_1	#N/A	#N/A	5	#N/A	#N/A	#N/A	22.63
1	4	no	fem1	2017-07-11	14:12:47	114	32	F	#N/A	#N/A	#N/A	10+	juv1_1	#N/A	#N/A	5	#N/A	#N/A	#N/A	22.63
1	4	no	fem1	2017-07-11	14:13:19	114	43	L	#N/A	#N/A	#N/A	10+	juv1_1	#N/A	#N/A	5	#N/A	#N/A	#N/A	22.63
1	4	no	fem1	2017-07-11	14:14:02	114	6	L	#N/A	#N/A	#N/A	10+	juv1_1	#N/A	#N/A	5	#N/A	#N/A	#N/A	22.63
1	4	no	fem1	2017-07-11	14:14:08	114	99	D	#N/A	#N/A	#N/A	10+	juv1_1	#N/A	#N/A	5	#N/A	#N/A	#N/A	22.63
1	4	no	fem1	2017-07-11	14:15:47	114	46	L	#N/A	#N/A	#N/A	10+	juv1_1	#N/A	#N/A	5	#N/A	#N/A	#N/A	22.63
1	4	no	fem1	2017-07-11	14:16:33	114	67	D	#N/A	#N/A	#N/A	10+	juv1_1	#N/A	#N/A	5	#N/A	#N/A	#N/A	22.63
1	4	no	fem1	2017-07-11	14:17:40	114	57	L	#N/A	#N/A	#N/A	10+	juv1_1	#N/A	#N/A	5	#N/A	#N/A	#N/A	22.63
1	4	no	fem1	2017-07-11	14:18:37	114	115	D	#N/A	#N/A	#N/A	10+	juv1_1	#N/A	#N/A	5	#N/A	#N/A	#N/A	22.63
1	4	no	fem1	2017-07-11	14:20:32	114	10	L	#N/A	#N/A	#N/A	10+	juv1_1	#N/A	#N/A	5	#N/A	#N/A	#N/A	22.63
1	4	no	fem1	2017-07-11	14:20:32	114	84	D	#N/A	#N/A	#N/A	10+	juv1_1	#N/A	#N/A	5	#N/A	#N/A	#N/A	22.63
1	4	no	fem1	2017-07-11	14:21:37	114	57	L	#N/A	#N/A	#N/A	10+	juv1_1	#N/A	#N/A	5	#N/A	#N/A	#N/A	22.63
1	4	no	fem1	2017-07-11	14:22:34	114	54	D	#N/A	#N/A	#N/A	10+	juv1_1	#N/A	#N/A	5	#N/A	#N/A	#N/A	22.63
1	4	no	fem1	2017-07-11	14:23:28	114	10	L	#N/A	#N/A	#N/A	10+	juv1_1	#N/A	#N/A	5	#N/A	#N/A	#N/A	22.63
1	4	no	fem1	2017-07-11	14:23:38	114	84	D	#N/A	#N/A	#N/A	10+	juv1_1	#N/A	#N/A	5	#N/A	#N/A	#N/A	22.63
1	4	no	fem1	2017-07-11	14:24:39	114	62	F	#N/A	#N/A	#N/A	10+	juv1_1	#N/A	#N/A	5	#N/A	arthropods	#N/A	22.63
1	4	no	fem1	2017-07-11	14:25:41	114	146	D	#N/A	#N/A	#N/A	10+	juv1_1	#N/A	#N/A	5	#N/A	#N/A	#N/A	22.63
1	4	no	fem1	2017-07-11	14:28:07	114	10	L	#N/A	#N/A	#N/A	10+	juv1_1	#N/A	#N/A	5	#N/A	#N/A	#N/A	22.63
1	4	no	fem1	2017-07-11	14:28:17	114	141	D	#N/A	#N/A	#N/A	10+	juv1_1	#N/A	#N/A	5	#N/A	#N/A	#N/A	22.63
1	4	no	fem1	2017-07-11	14:30:38	114	67	L	#N/A	#N/A	#N/A	10+	#N/A	#N/A	#N/A	#N/A	#N/A	#N/A	#N/A	22.63
1	4	no	fem1	2017-07-11	14:31:45	114	18	D	#N/A	#N/A	#N/A	10+	#N/A	#N/A	#N/A	#N/A	#N/A	#N/A	#N/A	22.63
1	4	no	fem1	2017-07-11	14:32:03	114	8	L	#N/A	#N/A	#N/A	10+	juv1_1	#N/A	#N/A	5	#N/A	#N/A	#N/A	22.63
1	4	no	fem1	2017-07-11	14:32:11	114	171	D	#N/A	#N/A	#N/A	10+	juv1_1	#N/A	#N/A	5	#N/A	#N/A	#N/A	22.63
1	4	no	fem1	2017-07-11	14:35:02	114	11	L	#N/A	#N/A	#N/A	10+	juv1_1	#N/A	#N/A	5	#N/A	#N/A	#N/A	22.63
1	4	no	fem1	2017-07-11	14:35:13	114	46	D	#N/A	#N/A	#N/A	10+	juv1_1	#N/A	#N/A	5	#N/A	#N/A	#N/A	22.63
1	4	no	fem1	2017-07-11	14:35:59	114	102	L	#N/A	#N/A	#N/A	10+	juv1_1	#N/A	#N/A	5	#N/A	#N/A	#N/A	22.63
1	4	no	fem1	2017-07-11	14:37:41	114	73	L	#N/A	#N/A	#N/A	10+	juv1_1	#N/A	#N/A	5	#N/A	#N/A	#N/A	22.63
1	4	no	fem1	2017-07-11	14:38:54	114	20	D	#N/A	#N/A	#N/A	10+	juv1_1	#N/A	#N/A	5	#N/A	#N/A	#N/A	22.63
1	4	no	fem1	2017-07-11	14:39:14	114	48	L	#N/A	#N/A	#N/A	10+	#N/A	#N/A	#N/A	#N/A	#N/A	#N/A	#N/A	22.63
1	4	no	fem1	2017-07-11	14:40:02	114	8	D	#N/A	#N/A	#N/A	10+	juv1_1	#N/A	#N/A	5	#N/A	#N/A	#N/A	22.63
1	4	no	fem1	2017-07-11	14:40:10	#N/A	#N/A	#N/A	#N/A	#N/A	#N/A	#N/A	#N/A	#N/A	#N/A	#N/A	#N/A	#N/A	#N/A	22.63
1	4	no	male1	2017-07-11	15:30:06	115	127	L	#N/A	#N/A	#N/A	#N/A	sub1	#N/A	#N/A	5	#N/A	#N/A	#N/A	22.63
1	4	no	male1	2017-07-11	15:32:13	115	222	D	#N/A	#N/A	#N/A	#N/A	sub1	#N/A	#N/A	5	#N/A	#N/A	#N/A	22.63
1	4	no	male1	2017-07-11	15:35:55	115	9	F	#N/A	#N/A	#N/A	#N/A	sub1	juv1_1	#N/A	5	#N/A	#N/A	#N/A	22.63
1	4	no	male1	2017-07-11	15:36:04	115	14	C	#N/A	#N/A	#N/A	#N/A	sub1	juv1_1	#N/A	5	#N/A	leaves	#N/A	22.63
1	4	no	male1	2017-07-11	15:36:18	115	27	D	#N/A	#N/A	#N/A	#N/A	sub1	juv1_1	#N/A	1	#N/A	#N/A	#N/A	22.63
1	4	no	male1	2017-07-11	15:36:45	115	17	L	#N/A	#N/A	#N/A	#N/A	sub1	juv1_1	#N/A	5	#N/A	#N/A	#N/A	22.63
1	4	no	male1	2017-07-11	15:37:02	115	52	D	#N/A	#N/A	#N/A	5	sub1	juv1_1	#N/A	1	#N/A	#N/A	#N/A	22.63
1	4	no	male1	2017-07-11	15:37:54	#N/A	#N/A	#N/A	#N/A	#N/A	#N/A	#N/A	#N/A	#N/A	#N/A	#N/A	#N/A	#N/A	#N/A	22.63
1	4	no	male1	2017-07-11	15:55:20	116	224	D	#N/A	#N/A	#N/A	#N/A	juv1_1	#N/A	#N/A	5	#N/A	#N/A	#N/A	22.63
1	4	no	male1	2017-07-11	15:59:04	116	18	L	#N/A	#N/A	#N/A	#N/A	#N/A	#N/A	#N/A	#N/A	#N/A	#N/A	#N/A	22.63
1	4	no	male1	2017-07-11	15:59:22	116	35	D	#N/A	#N/A	#N/A	#N/A	#N/A	#N/A	#N/A	#N/A	#N/A	#N/A	#N/A	22.63
1	4	no	male1	2017-07-11	15:59:57	116	34	L	#N/A	#N/A	#N/A	#N/A	#N/A	#N/A	#N/A	#N/A	#N/A	#N/A	#N/A	22.63
1	4	no	male1	2017-07-11	16:00:31	116	44	D	#N/A	#N/A	#N/A	#N/A	#N/A	#N/A	#N/A	#N/A	#N/A	#N/A	#N/A	22.63
1	4	no	male1	2017-07-11	16:01:15	116	93	L	#N/A	#N/A	#N/A	#N/A	#N/A	#N/A	#N/A	#N/A	#N/A	#N/A	#N/A	22.63
1	4	no	male1	2017-07-11	16:02:48	116	197	D	#N/A	#N/A	#N/A	#N/A	#N/A	#N/A	#N/A	#N/A	#N/A	#N/A	#N/A	22.63
1	4	no	male1	2017-07-11	16:06:05	116	297	D	#N/A	#N/A	#N/A	10	#N/A	#N/A	#N/A	#N/A	#N/A	#N/A	#N/A	22.63
1	4	no	male1	2017-07-11	16:11:02	116	26	L	#N/A	#N/A	#N/A	10+	#N/A	#N/A	#N/A	#N/A	#N/A	#N/A	#N/A	22.63
1	4	no	male1	2017-07-11	16:11:28	116	38	D	#N/A	#N/A	#N/A	10+	#N/A	#N/A	#N/A	#N/A	#N/A	#N/A	#N/A	22.63
1	4	no	male1	2017-07-11	16:12:06	116	88	L	#N/A	#N/A	#N/A	#N/A	#N/A	#N/A	#N/A	#N/A	#N/A	#N/A	#N/A	22.63
1	4	no	male1	2017-07-11	16:13:34	116	281	D	#N/A	#N/A	#N/A	#N/A	#N/A	#N/A	#N/A	#N/A	#N/A	#N/A	#N/A	22.63
1	4	no	male1	2017-07-11	16:18:15	116	50	L	#N/A	#N/A	#N/A	#N/A	#N/A	#N/A	#N/A	#N/A	#N/A	#N/A	#N/A	22.63
1	4	no	male1	2017-07-11	16:19:05	116	145	D	#N/A	#N/A	#N/A	1	fem1	#N/A	#N/A	1	#N/A	#N/A	#N/A	22.63
1	4	no	male1	2017-07-11	16:21:30	116	39	L	#N/A	#N/A	#N/A	5	fem1	#N/A	#N/A	5	#N/A	#N/A	#N/A	22.63
1	4	no	male1	2017-07-11	16:22:09	116	191	D	#N/A	#N/A	#N/A	5	fem1	#N/A	#N/A	5	#N/A	#N/A	#N/A	22.63
1	4	no	male1	2017-07-11	16:25:20	116	5	L	#N/A	#N/A	#N/A	5	fem1	#N/A	#N/A	5	#N/A	#N/A	#N/A	22.63
1	4	no	male1	2017-07-11	16:25:25	#N/A	#N/A	#N/A	#N/A	#N/A	#N/A	#N/A	#N/A	#N/A	#N/A	#N/A	#N/A	#N/A	#N/A	22.63
1	4	no	male1	2017-07-12	06:43:33	117	55	L	#N/A	#N/A	#N/A	5	sub1	juv1_1	#N/A	5	#N/A	#N/A	#N/A	22.63
1	4	no	male1	2017-07-12	06:44:28	117	190	C	#N/A	#N/A	#N/A	5	sub1	juv1_1	#N/A	1	#N/A	fruits	2	22.63
1	4	no	male1	2017-07-12	06:47:38	117	737	C	#N/A	#N/A	#N/A	5	juv1_1	#N/A	#N/A	5	#N/A	fruits	2	22.63
1	4	no	male1	2017-07-12	6:59:55	117	100	L	#N/A	#N/A	#N/A	5	#N/A	#N/A	#N/A	#N/A	#N/A	#N/A	#N/A	22.63
1	4	no	male1	2017-07-12	07:01:35	117	78	D	#N/A	#N/A	#N/A	5	#N/A	#N/A	#N/A	#N/A	#N/A	#N/A	#N/A	22.63
1	4	no	male1	2017-07-12	7:02:53	117	108	L	#N/A	#N/A	#N/A	5	#N/A	#N/A	#N/A	#N/A	#N/A	#N/A	#N/A	22.63
1	4	no	male1	2017-07-12	07:04:41	117	101	L	#N/A	#N/A	#N/A	10	juv1_1	#N/A	#N/A	1	#N/A	#N/A	#N/A	22.63
1	4	no	male1	2017-07-12	07:06:22	117	143	L	#N/A	#N/A	#N/A	10	#N/A	#N/A	#N/A	#N/A	#N/A	#N/A	#N/A	22.63
1	4	no	male1	2017-07-12	07:08:45	117	10	L	#N/A	#N/A	#N/A	#N/A	#N/A	#N/A	#N/A	#N/A	#N/A	#N/A	#N/A	22.63
1	4	no	male1	2017-07-12	07:08:55	#N/A	#N/A	#N/A	#N/A	#N/A	#N/A	#N/A	#N/A	#N/A	#N/A	#N/A	#N/A	#N/A	#N/A	22.63
1	4	no	male1	2017-07-12	07:22:34	118	124	L	#N/A	#N/A	#N/A	#N/A	#N/A	#N/A	#N/A	#N/A	#N/A	#N/A	#N/A	22.63
1	4	no	male1	2017-07-12	07:24:38	118	71	F	#N/A	#N/A	#N/A	#N/A	#N/A	#N/A	#N/A	#N/A	#N/A	#N/A	#N/A	22.63
1	4	no	male1	2017-07-12	7:25:49	118	50	L	#N/A	#N/A	#N/A	#N/A	#N/A	#N/A	#N/A	#N/A	#N/A	#N/A	#N/A	22.63
1	4	no	male1	2017-07-12	07:26:39	118	725	C	#N/A	#N/A	#N/A	#N/A	#N/A	#N/A	#N/A	#N/A	#N/A	fruits	62	22.63
1	4	no	male1	2017-07-12	07:38:44	118	6	L	#N/A	#N/A	#N/A	#N/A	#N/A	#N/A	#N/A	#N/A	#N/A	#N/A	#N/A	22.63
1	4	no	male1	2017-07-12	07:38:50	#N/A	#N/A	#N/A	#N/A	#N/A	#N/A	#N/A	#N/A	#N/A	#N/A	#N/A	#N/A	#N/A	#N/A	22.63
1	4	no	male1	2017-07-12	7:44:45	119	44	L	#N/A	#N/A	#N/A	#N/A	juv1_1	#N/A	#N/A	5	#N/A	#N/A	#N/A	22.63
1	4	no	male1	2017-07-12	07:45:29	119	83	D	#N/A	#N/A	#N/A	#N/A	juv1_1	#N/A	#N/A	5	#N/A	#N/A	#N/A	22.63
1	4	no	male1	2017-07-12	7:46:52	119	47	L	#N/A	#N/A	#N/A	#N/A	juv1_1	#N/A	#N/A	5	#N/A	#N/A	#N/A	22.63
1	4	no	male1	2017-07-12	07:47:39	119	69	D	#N/A	#N/A	#N/A	#N/A	juv1_1	#N/A	#N/A	5	#N/A	#N/A	#N/A	22.63
1	4	no	male1	2017-07-12	07:48:48	119	29	C	#N/A	#N/A	#N/A	#N/A	juv1_1	#N/A	#N/A	5	#N/A	arthropods	#N/A	22.63
1	4	no	male1	2017-07-12	07:49:17	119	105	D	#N/A	#N/A	#N/A	#N/A	juv1_1	#N/A	#N/A	5	#N/A	#N/A	#N/A	22.63
1	4	no	male1	2017-07-12	07:51:02	119	12	L	#N/A	#N/A	#N/A	#N/A	juv1_1	#N/A	#N/A	5	#N/A	#N/A	#N/A	22.63
1	4	no	male1	2017-07-12	7:51:14	119	46	D	#N/A	#N/A	#N/A	#N/A	juv1_1	#N/A	#N/A	5	#N/A	#N/A	#N/A	22.63
1	4	no	male1	2017-07-12	7:52:00	119	8	F	#N/A	#N/A	#N/A	#N/A	juv1_1	#N/A	#N/A	5	#N/A	#N/A	#N/A	22.63
1	4	no	male1	2017-07-12	7:52:08	119	9	D	#N/A	#N/A	#N/A	#N/A	juv1_1	#N/A	#N/A	5	#N/A	#N/A	#N/A	22.63
1	4	no	male1	2017-07-12	7:52:17	119	43	L	#N/A	#N/A	#N/A	#N/A	juv1_1	#N/A	#N/A	5	#N/A	#N/A	#N/A	22.63
1	4	no	male1	2017-07-12	7:53:00	119	112	D	#N/A	#N/A	#N/A	#N/A	juv1_1	#N/A	#N/A	5	#N/A	#N/A	#N/A	22.63
1	4	no	male1	2017-07-12	07:54:41	119	10	F	#N/A	#N/A	#N/A	#N/A	juv1_1	#N/A	#N/A	5	#N/A	#N/A	#N/A	22.63
1	4	no	male1	2017-07-12	7:54:31	119	81	D	#N/A	#N/A	#N/A	#N/A	sub1	#N/A	#N/A	5	#N/A	#N/A	#N/A	22.63
1	4	no	male1	2017-07-12	07:55:52	119	54	F	#N/A	#N/A	#N/A	#N/A	sub1	#N/A	#N/A	5	#N/A	#N/A	#N/A	22.63
1	4	no	male1	2017-07-12	7:56:46	119	31	L	#N/A	#N/A	#N/A	#N/A	sub1	#N/A	#N/A	5	#N/A	#N/A	#N/A	22.63
1	4	no	male1	2017-07-12	07:57:17	119	80	D	#N/A	#N/A	#N/A	#N/A	sub1	#N/A	#N/A	5	#N/A	#N/A	#N/A	22.63
1	4	no	male1	2017-07-12	07:58:37	119	10	L	#N/A	#N/A	#N/A	#N/A	sub1	#N/A	#N/A	5	#N/A	#N/A	#N/A	22.63
1	4	no	male1	2017-07-12	07:58:47	119	26	F	#N/A	#N/A	#N/A	#N/A	sub1	#N/A	#N/A	5	#N/A	#N/A	#N/A	22.63
1	4	no	male1	2017-07-12	7:58:52	119	216	D	#N/A	#N/A	#N/A	#N/A	sub1	#N/A	#N/A	5	#N/A	#N/A	#N/A	22.63
1	4	no	male1	2017-07-12	08:02:28	119	130	F	#N/A	#N/A	#N/A	#N/A	sub1	juv1_1	#N/A	5	#N/A	#N/A	#N/A	22.63
1	4	no	male1	2017-07-12	08:04:38	119	113	D	#N/A	#N/A	#N/A	#N/A	sub1	juv1_1	#N/A	5	#N/A	#N/A	#N/A	22.63
1	4	no	male1	2017-07-12	08:06:31	119	17	F	#N/A	#N/A	#N/A	#N/A	sub1	juv1_1	#N/A	5	#N/A	#N/A	#N/A	22.63
1	4	no	male1	2017-07-12	08:06:48	119	194	D	#N/A	#N/A	#N/A	#N/A	sub1	juv1_1	#N/A	5	#N/A	#N/A	#N/A	22.63
1	4	no	male1	2017-07-12	08:10:02	119	321	D	#N/A	#N/A	#N/A	#N/A	sub1	#N/A	#N/A	5	#N/A	#N/A	#N/A	22.63
1	4	no	male1	2017-07-12	08:15:23	119	723	D	#N/A	#N/A	#N/A	#N/A	sub1	juv1_1	#N/A	5	#N/A	#N/A	#N/A	22.63
1	4	no	male1	2017-07-12	08:27:26	119	29	F	#N/A	#N/A	#N/A	#N/A	sub1	juv1_1	#N/A	5	#N/A	#N/A	#N/A	22.63
1	4	no	male1	2017-07-12	08:27:55	#N/A	#N/A	#N/A	#N/A	#N/A	#N/A	#N/A	#N/A	#N/A	#N/A	#N/A	#N/A	#N/A	#N/A	22.63
1	4	no	male1	2017-07-13	7:06:30	120	138	L	#N/A	#N/A	#N/A	#N/A	sub1	juv1_1	#N/A	5	#N/A	#N/A	#N/A	22.63
1	4	no	male1	2017-07-13	07:08:48	120	15	C	#N/A	#N/A	#N/A	#N/A	sub1	juv1_1	#N/A	5	#N/A	fruits	2	22.63
1	4	no	male1	2017-07-13	07:09:03	120	104	C	#N/A	#N/A	#N/A	5	#N/A	#N/A	#N/A	#N/A	#N/A	fruits	2	22.63
1	4	no	male1	2017-07-13	7:10:47	120	20	L	#N/A	#N/A	#N/A	5	#N/A	#N/A	#N/A	#N/A	#N/A	#N/A	#N/A	22.63
1	4	no	male1	2017-07-13	07:11:07	120	131	C	#N/A	#N/A	#N/A	5	#N/A	#N/A	#N/A	#N/A	#N/A	fruits	2	22.63
1	4	no	male1	2017-07-13	7:13:18	120	101	L	#N/A	#N/A	#N/A	10	#N/A	#N/A	#N/A	#N/A	#N/A	#N/A	#N/A	22.63
1	4	no	male1	2017-07-13	07:14:59	120	64	C	#N/A	#N/A	#N/A	10	#N/A	#N/A	#N/A	#N/A	#N/A	fruits	2	22.63
1	4	no	male1	2017-07-13	07:16:03	120	26	D	#N/A	#N/A	#N/A	5	#N/A	#N/A	#N/A	#N/A	#N/A	#N/A	#N/A	22.63
1	4	no	male1	2017-07-13	7:16:29	120	56	L	#N/A	#N/A	#N/A	5	#N/A	#N/A	#N/A	#N/A	#N/A	#N/A	#N/A	22.63
1	4	no	male1	2017-07-13	07:17:25	120	89	FV	#N/A	#N/A	#N/A	#N/A	#N/A	#N/A	#N/A	#N/A	#N/A	#N/A	#N/A	22.63
1	4	no	male1	2017-07-13	07:18:54	120	574	DC	fem1	#N/A	#N/A	con	fem1	#N/A	#N/A	con	fem1 A	#N/A	#N/A	22.63
1	4	no	male1	2017-07-13	07:28:28	120	143	DC	fem1	sub1	#N/A	con	fem1	sub1	#N/A	con	#N/A	#N/A	#N/A	22.63
1	4	no	male1	2017-07-13	07:30:51	120	54	D	#N/A	#N/A	#N/A	5	#N/A	#N/A	#N/A	#N/A	fem1 M	#N/A	#N/A	22.63
1	4	no	male1	2017-07-13	07:31:45	120	3	D	#N/A	#N/A	#N/A	10	#N/A	#N/A	#N/A	#N/A	#N/A	#N/A	#N/A	22.63
1	4	no	male1	2017-07-13	07:31:48	120	7	L	#N/A	#N/A	#N/A	10	#N/A	#N/A	#N/A	#N/A	#N/A	#N/A	#N/A	22.63
1	4	no	male1	2017-07-13	07:31:55	#N/A	#N/A	#N/A	#N/A	#N/A	#N/A	#N/A	#N/A	#N/A	#N/A	#N/A	#N/A	#N/A	#N/A	22.63
1	4	no	male1	2017-07-13	07:45:03	121	233	D	#N/A	#N/A	#N/A	#N/A	#N/A	#N/A	#N/A	#N/A	#N/A	#N/A	#N/A	22.63
1	4	no	male1	2017-07-13	7:48:56	121	5	L	#N/A	#N/A	#N/A	#N/A	#N/A	#N/A	#N/A	#N/A	#N/A	#N/A	#N/A	22.63
1	4	no	male1	2017-07-13	7:49:01	121	22	L	#N/A	#N/A	#N/A	#N/A	#N/A	#N/A	#N/A	#N/A	#N/A	#N/A	#N/A	22.63
1	4	no	male1	2017-07-13	7:49:23	121	54	D	#N/A	#N/A	#N/A	#N/A	#N/A	#N/A	#N/A	#N/A	#N/A	#N/A	#N/A	22.63
1	4	no	male1	2017-07-13	7:50:17	121	3	L	#N/A	#N/A	#N/A	#N/A	#N/A	#N/A	#N/A	#N/A	#N/A	#N/A	#N/A	22.63
1	4	no	male1	2017-07-13	7:50:20	#N/A	#N/A	#N/A	#N/A	#N/A	#N/A	#N/A	#N/A	#N/A	#N/A	#N/A	#N/A	#N/A	#N/A	22.63
1	4	no	fem1	2017-07-13	07:52:49	122	63	D	#N/A	#N/A	#N/A	#N/A	#N/A	#N/A	#N/A	#N/A	#N/A	#N/A	#N/A	22.63
1	4	no	fem1	2017-07-13	7:53:52	122	19	L	#N/A	#N/A	#N/A	#N/A	#N/A	#N/A	#N/A	#N/A	#N/A	#N/A	#N/A	22.63
1	4	no	fem1	2017-07-13	7:54:11	122	74	D	#N/A	#N/A	#N/A	#N/A	#N/A	#N/A	#N/A	#N/A	#N/A	#N/A	#N/A	22.63
1	4	no	fem1	2017-07-13	07:55:25	122	139	L	#N/A	#N/A	#N/A	#N/A	#N/A	#N/A	#N/A	#N/A	#N/A	#N/A	#N/A	22.63
1	4	no	fem1	2017-07-13	07:57:44	122	67	FV	#N/A	#N/A	#N/A	#N/A	#N/A	#N/A	#N/A	#N/A	#N/A	#N/A	#N/A	22.63
1	4	no	fem1	2017-07-13	7:58:51	122	50	L	#N/A	#N/A	#N/A	#N/A	#N/A	#N/A	#N/A	#N/A	#N/A	#N/A	#N/A	22.63
1	4	no	fem1	2017-07-13	07:59:41	122	67	D	#N/A	#N/A	#N/A	#N/A	#N/A	#N/A	#N/A	#N/A	#N/A	#N/A	#N/A	22.63
1	4	no	fem1	2017-07-13	8:00:48	122	72	L	#N/A	#N/A	#N/A	#N/A	#N/A	#N/A	#N/A	#N/A	#N/A	#N/A	#N/A	22.63
1	4	no	fem1	2017-07-13	08:02:00	122	2	L	#N/A	#N/A	#N/A	#N/A	#N/A	#N/A	#N/A	#N/A	#N/A	#N/A	#N/A	22.63
1	4	no	fem1	2017-07-13	8:02:02	122	99	C	#N/A	#N/A	#N/A	#N/A	juv1_1	#N/A	#N/A	5	#N/A	fruits	21	22.63
1	4	no	fem1	2017-07-13	08:03:41	122	112	C	#N/A	#N/A	#N/A	5	juv1_1	#N/A	#N/A	5	#N/A	fruits	21	22.63
1	4	no	fem1	2017-07-13	08:05:33	122	738	C	#N/A	#N/A	#N/A	5	juv1_1	#N/A	#N/A	1	#N/A	fruits	21	22.63
1	4	no	fem1	2017-07-13	08:17:51	122	85	C	#N/A	#N/A	#N/A	10	juv1_1	#N/A	#N/A	5	#N/A	fruits	#N/A	22.63
1	4	no	fem1	2017-07-13	08:19:16	122	0	L	#N/A	#N/A	#N/A	10	juv1_1	#N/A	#N/A	5	#N/A	#N/A	#N/A	22.63
1	4	no	fem1	2017-07-13	8:19:16	122	44	L	#N/A	#N/A	#N/A	10	juv1_1	#N/A	#N/A	1	#N/A	#N/A	#N/A	22.63
1	4	no	fem1	2017-07-13	8:20:00	122	2	L	#N/A	#N/A	#N/A	10+	juv1_1	#N/A	#N/A	5	#N/A	#N/A	#N/A	22.63
1	4	no	fem1	2017-07-13	8:20:02	#N/A	#N/A	#N/A	#N/A	#N/A	#N/A	#N/A	#N/A	#N/A	#N/A	#N/A	#N/A	#N/A	#N/A	22.63
1	4	no	male1	2017-07-13	09:03:03	123	21	L	#N/A	#N/A	#N/A	#N/A	#N/A	#N/A	#N/A	#N/A	#N/A	#N/A	#N/A	22.63
1	4	no	male1	2017-07-13	9:03:24	123	97	D	#N/A	#N/A	#N/A	#N/A	#N/A	#N/A	#N/A	#N/A	#N/A	#N/A	#N/A	22.63
1	4	no	male1	2017-07-13	9:05:01	123	24	L	#N/A	#N/A	#N/A	#N/A	#N/A	#N/A	#N/A	#N/A	#N/A	#N/A	#N/A	22.63
1	4	no	male1	2017-07-13	9:05:25	123	102	D	#N/A	#N/A	#N/A	#N/A	#N/A	#N/A	#N/A	#N/A	#N/A	#N/A	#N/A	22.63
1	4	no	male1	2017-07-13	09:07:07	123	279	D	#N/A	#N/A	#N/A	#N/A	sub1	#N/A	#N/A	5	#N/A	#N/A	#N/A	22.63
1	4	no	male1	2017-07-13	9:11:46	123	65	L	#N/A	#N/A	#N/A	10	sub1	#N/A	#N/A	5	#N/A	#N/A	#N/A	22.63
1	4	no	male1	2017-07-13	09:12:51	123	242	D	#N/A	#N/A	#N/A	10	sub1	#N/A	#N/A	5	#N/A	#N/A	#N/A	22.63
1	4	no	male1	2017-07-13	9:16:53	123	35	L	#N/A	#N/A	#N/A	10	sub1	#N/A	#N/A	5	#N/A	#N/A	#N/A	22.63
1	4	no	male1	2017-07-13	09:17:28	123	75	D	#N/A	#N/A	#N/A	10	sub1	#N/A	#N/A	5	#N/A	#N/A	#N/A	22.63
1	4	no	male1	2017-07-13	09:18:43	123	7	L	#N/A	#N/A	#N/A	10	juv1_1	#N/A	#N/A	5	#N/A	#N/A	#N/A	22.63
1	4	no	male1	2017-07-13	09:18:50	#N/A	#N/A	#N/A	#N/A	#N/A	#N/A	#N/A	#N/A	#N/A	#N/A	#N/A	#N/A	#N/A	#N/A	22.63
1	4	no	male1	2017-07-13	10:01:30	124	33	L	#N/A	#N/A	#N/A	#N/A	juv1_1	#N/A	#N/A	5	#N/A	#N/A	#N/A	22.63
1	4	no	male1	2017-07-13	10:02:03	124	132	D	#N/A	#N/A	#N/A	#N/A	juv1_1	#N/A	#N/A	5	#N/A	#N/A	#N/A	22.63
1	4	no	male1	2017-07-13	10:04:15	124	6	L	#N/A	#N/A	#N/A	#N/A	#N/A	#N/A	#N/A	#N/A	#N/A	#N/A	#N/A	22.63
1	4	no	male1	2017-07-13	10:04:21	124	94	D	#N/A	#N/A	#N/A	#N/A	#N/A	#N/A	#N/A	#N/A	#N/A	#N/A	#N/A	22.63
1	4	no	male1	2017-07-13	10:05:55	124	9	L	#N/A	#N/A	#N/A	#N/A	#N/A	#N/A	#N/A	#N/A	#N/A	#N/A	#N/A	22.63
1	4	no	male1	2017-07-13	10:06:04	#N/A	#N/A	#N/A	#N/A	#N/A	#N/A	#N/A	#N/A	#N/A	#N/A	#N/A	#N/A	#N/A	#N/A	22.63
1	4	no	fem1	2017-07-13	10:15:28	125	83	L	#N/A	#N/A	#N/A	#N/A	juv1_1	#N/A	#N/A	5	#N/A	#N/A	#N/A	22.63
1	4	no	fem1	2017-07-13	10:16:51	125	63	D	#N/A	#N/A	#N/A	#N/A	juv1_1	#N/A	#N/A	5	#N/A	#N/A	#N/A	22.63
1	4	no	fem1	2017-07-13	10:17:54	125	24	L	#N/A	#N/A	#N/A	#N/A	#N/A	#N/A	#N/A	#N/A	#N/A	#N/A	#N/A	22.63
1	4	no	fem1	2017-07-13	10:18:18	125	38	D	#N/A	#N/A	#N/A	10+	#N/A	#N/A	#N/A	#N/A	#N/A	#N/A	#N/A	22.63
1	4	no	fem1	2017-07-13	10:18:56	125	58	F	#N/A	#N/A	#N/A	10+	#N/A	#N/A	#N/A	#N/A	#N/A	#N/A	#N/A	22.63
1	4	no	fem1	2017-07-13	10:19:54	125	64	L	#N/A	#N/A	#N/A	10+	#N/A	#N/A	#N/A	#N/A	#N/A	#N/A	#N/A	22.63
1	4	no	fem1	2017-07-13	10:20:58	125	66	FV	#N/A	#N/A	#N/A	#N/A	#N/A	#N/A	#N/A	#N/A	#N/A	#N/A	#N/A	22.63
1	4	no	fem1	2017-07-13	10:22:04	125	416	C	#N/A	#N/A	#N/A	#N/A	#N/A	#N/A	#N/A	#N/A	#N/A	fruits	65	22.63
1	4	no	fem1	2017-07-13	10:29:00	125	2	L	#N/A	#N/A	#N/A	#N/A	#N/A	#N/A	#N/A	#N/A	#N/A	#N/A	#N/A	22.63
1	4	no	fem1	2017-07-13	10:29:02	#N/A	#N/A	#N/A	#N/A	#N/A	#N/A	#N/A	#N/A	#N/A	#N/A	#N/A	#N/A	#N/A	#N/A	22.63
1	4	no	fem1	2017-07-13	10:44:45	126	53	L	#N/A	#N/A	#N/A	5	juv1_1	#N/A	#N/A	5	#N/A	#N/A	#N/A	22.63
1	4	no	fem1	2017-07-13	10:45:38	126	24	D	#N/A	#N/A	#N/A	5	juv1_1	#N/A	#N/A	5	#N/A	#N/A	#N/A	22.63
1	4	no	fem1	2017-07-13	10:46:02	126	11	L	#N/A	#N/A	#N/A	5	juv1_1	#N/A	#N/A	5	#N/A	#N/A	#N/A	22.63
1	4	no	fem1	2017-07-13	10:46:13	126	72	C	#N/A	#N/A	#N/A	5	male1	juv1_1	#N/A	5	#N/A	arthropods	#N/A	22.63
1	4	no	fem1	2017-07-13	10:47:25	126	5	D	#N/A	#N/A	#N/A	5	male1	#N/A	#N/A	5	#N/A	#N/A	#N/A	22.63
1	4	no	fem1	2017-07-13	10:47:30	126	24	C	#N/A	#N/A	#N/A	5	male1	#N/A	#N/A	5	#N/A	arthropods	#N/A	22.63
[truncated: 19,371 more rows]
